# Supplementary material for: Disentangling the effects of sampling scale and size on the shape of species abundance distributions
Source: PLoS One. 2020 Sep 11;15(9):e0238854. doi: 10.1371/journal.pone.0238854 (PMC7485778; doi:10.1371/journal.pone.0238854)
Supplement: S1 Dataset — (CSV) [file pone.0238854.s003.csv]

group	site	habitat	sample	taxon	no.individuals	biomass
trees	eea	Cerradao	EEA_180.260	amaiinte	3	0.124283969
trees	eea	Cerradao	EEA_180.260	byrslaxi	4	0.184097556
trees	eea	Cerradao	EEA_180.260	copalang	106	7.940285868
trees	eea	Cerradao	EEA_180.260	daphutil	1	0.010983762
trees	eea	Cerradao	EEA_180.260	faramont	2	0.036402968
trees	eea	Cerradao	EEA_180.260	gochpoly	4	0.559953252
trees	eea	Cerradao	EEA_180.260	guapgrac	1	0.035796062
trees	eea	Cerradao	EEA_180.260	ilexbras	1	0.009184576
trees	eea	Cerradao	EEA_180.260	ixorbrev	1	0.016747219
trees	eea	Cerradao	EEA_180.260	lepteleg	2	0.047023412
trees	eea	Cerradao	EEA_180.260	machacut	7	0.589524529
trees	eea	Cerradao	EEA_180.260	machbras	1	0.010854966
trees	eea	Cerradao	EEA_180.260	myrcguia	2	0.036360211
trees	eea	Cerradao	EEA_180.260	myrcling	1	0.015163766
trees	eea	Cerradao	EEA_180.260	myrcmult	9	0.174371619
trees	eea	Cerradao	EEA_180.260	myrcvenu	8	0.1630687
trees	eea	Cerradao	EEA_180.260	myrslanc	1	0.025572419
trees	eea	Cerradao	EEA_180.260	myrsumbe	6	0.190789313
trees	eea	Cerradao	EEA_180.260	ocotcory	26	1.900609024
trees	eea	Cerradao	EEA_180.260	peraglab	17	2.407606864
trees	eea	Cerradao	EEA_180.260	perswill	9	1.64781296
trees	eea	Cerradao	EEA_180.260	platreti	1	0.068129437
trees	eea	Cerradao	EEA_180.260	poutrami	3	0.282296137
trees	eea	Cerradao	EEA_180.260	prothept	13	0.31150674
trees	eea	Cerradao	EEA_180.260	qualcord	3	0.08404219
trees	eea	Cerradao	EEA_180.260	sipaguia	5	0.085597974
trees	eea	Cerradao	EEA_180.260	styrcamp	1	0.012673572
trees	eea	Cerradao	EEA_180.260	styrferr	1	0.124388568
trees	eea	Cerradao	EEA_180.260	syagroma	4	0.064232153
trees	eea	Cerradao	EEA_180.260	sympmose	14	2.311960866
trees	eea	Cerradao	EEA_180.260	tapiguia	26	1.195329177
trees	eea	Cerradao	EEA_180.260	termbras	2	0.052770941
trees	eea	Cerradao	EEA_180.260	vochtuca	27	2.410834965
trees	eea	Cerradao	EEA_180.260	xyloarom	7	0.181280146
trees	eea	Cerradao	EEA_180.300	amaiinte	2	0.047422105
trees	eea	Cerradao	EEA_180.300	byrslaxi	9	0.677287628
trees	eea	Cerradao	EEA_180.300	cletscab	2	0.082782539
trees	eea	Cerradao	EEA_180.300	copalang	108	6.936138522
trees	eea	Cerradao	EEA_180.300	daphutil	5	0.113182007
trees	eea	Cerradao	EEA_180.300	faramont	28	1.040881388
trees	eea	Cerradao	EEA_180.300	gochpoly	3	0.259593337
trees	eea	Cerradao	EEA_180.300	ixorbrev	1	0.065654975
trees	eea	Cerradao	EEA_180.300	machacut	16	1.52098933
trees	eea	Cerradao	EEA_180.300	micoligu	3	0.073001448
trees	eea	Cerradao	EEA_180.300	myrcmult	9	0.113419714
trees	eea	Cerradao	EEA_180.300	myrcvenu	3	0.043456489
trees	eea	Cerradao	EEA_180.300	myrslanc	5	0.205939893
trees	eea	Cerradao	EEA_180.300	myrsumbe	10	0.2380797
trees	eea	Cerradao	EEA_180.300	ocotcory	29	2.736862335
trees	eea	Cerradao	EEA_180.300	peraglab	25	2.507079962
trees	eea	Cerradao	EEA_180.300	perswill	2	0.40815929
trees	eea	Cerradao	EEA_180.300	prothept	13	0.392348801
trees	eea	Cerradao	EEA_180.300	qualcord	15	0.444244586
trees	eea	Cerradao	EEA_180.300	sipaguia	8	0.141410745
trees	eea	Cerradao	EEA_180.300	syagroma	4	0.079332995
trees	eea	Cerradao	EEA_180.300	sympmose	12	1.628999186
trees	eea	Cerradao	EEA_180.300	tapiguia	21	1.259336972
trees	eea	Cerradao	EEA_180.300	termbras	1	0.030316802
trees	eea	Cerradao	EEA_180.300	vochtuca	33	2.443412639
trees	eea	Cerradao	EEA_180.300	xyloarom	29	0.835857327
trees	eea	Cerradao	EEA_20.100	anadpere	1	0.4192477
trees	eea	Cerradao	EEA_20.100	bowdvirg	2	0.098773324
trees	eea	Cerradao	EEA_20.100	byrslaxi	1	0.016784614
trees	eea	Cerradao	EEA_20.100	copalang	58	6.490218091
trees	eea	Cerradao	EEA_20.100	erytdeci	1	0.032302004
trees	eea	Cerradao	EEA_20.100	eugeplur	1	0.016110944
trees	eea	Cerradao	EEA_20.100	faramont	1	0.009605
trees	eea	Cerradao	EEA_20.100	gochpoly	7	0.72187717
trees	eea	Cerradao	EEA_20.100	guapnoxi	1	0.277169735
trees	eea	Cerradao	EEA_20.100	lepteleg	7	0.254203065
trees	eea	Cerradao	EEA_20.100	machacut	23	2.605910903
trees	eea	Cerradao	EEA_20.100	maprguia	1	0.071581617
trees	eea	Cerradao	EEA_20.100	myrcguia	3	0.098406193
trees	eea	Cerradao	EEA_20.100	myrcling	2	0.057289446
trees	eea	Cerradao	EEA_20.100	myrcmult	25	0.572515007
trees	eea	Cerradao	EEA_20.100	myrcvenu	2	0.097251603
trees	eea	Cerradao	EEA_20.100	myrslanc	2	0.079265207
trees	eea	Cerradao	EEA_20.100	myrsumbe	23	0.386514311
trees	eea	Cerradao	EEA_20.100	ocotcory	32	2.633245928
trees	eea	Cerradao	EEA_20.100	ouraspec	2	0.119837058
trees	eea	Cerradao	EEA_20.100	peraglab	13	1.138080438
trees	eea	Cerradao	EEA_20.100	piptaxil	6	0.290199958
trees	eea	Cerradao	EEA_20.100	plateleg	1	0.068520417
trees	eea	Cerradao	EEA_20.100	platreti	2	0.02702371
trees	eea	Cerradao	EEA_20.100	prunmyrt	1	0.024097037
trees	eea	Cerradao	EEA_20.100	qualcord	4	0.074215777
trees	eea	Cerradao	EEA_20.100	sympmose	4	0.383228055
trees	eea	Cerradao	EEA_20.100	symppube	1	0.012590663
trees	eea	Cerradao	EEA_20.100	symptenu	1	0.007622995
trees	eea	Cerradao	EEA_20.100	tapiguia	13	0.988092026
trees	eea	Cerradao	EEA_20.100	vochtuca	35	1.575648008
trees	eea	Cerradao	EEA_20.100	xyloarom	3	0.038473392
trees	eea	Cerradao	EEA_20.60	anadpere	1	0.103343074
trees	eea	Cerradao	EEA_20.60	byrslaxi	1	0.018652637
trees	eea	Cerradao	EEA_20.60	copalang	85	8.209112793
trees	eea	Cerradao	EEA_20.60	daphutil	2	0.04920992
trees	eea	Cerradao	EEA_20.60	erytcune	2	0.031553236
trees	eea	Cerradao	EEA_20.60	eugeaura	2	0.018098342
trees	eea	Cerradao	EEA_20.60	eugemyrc	1	0.011315718
trees	eea	Cerradao	EEA_20.60	faramont	1	0.01831189
trees	eea	Cerradao	EEA_20.60	gochpoly	5	0.87400045
trees	eea	Cerradao	EEA_20.60	guapnoxi	1	0.017038804
trees	eea	Cerradao	EEA_20.60	handcfoc	2	0.060965515
trees	eea	Cerradao	EEA_20.60	lafopaca	3	0.370731939
trees	eea	Cerradao	EEA_20.60	lepteleg	11	0.397816261
trees	eea	Cerradao	EEA_20.60	machacut	26	2.517856926
trees	eea	Cerradao	EEA_20.60	maprguia	2	0.031317308
trees	eea	Cerradao	EEA_20.60	myrcguia	4	0.073448785
trees	eea	Cerradao	EEA_20.60	myrcmult	20	0.493169116
trees	eea	Cerradao	EEA_20.60	myrcsple	2	0.074920245
trees	eea	Cerradao	EEA_20.60	myrcvenu	3	0.086343332
trees	eea	Cerradao	EEA_20.60	myrsumbe	25	0.408643981
trees	eea	Cerradao	EEA_20.60	ocotcory	35	3.680090473
trees	eea	Cerradao	EEA_20.60	ouraspec	2	0.113723313
trees	eea	Cerradao	EEA_20.60	peraglab	5	0.117816412
trees	eea	Cerradao	EEA_20.60	perswill	1	0.155945681
trees	eea	Cerradao	EEA_20.60	piptaxil	1	0.015388355
trees	eea	Cerradao	EEA_20.60	qualcord	3	0.1347972
trees	eea	Cerradao	EEA_20.60	roupmont	3	0.07430055
trees	eea	Cerradao	EEA_20.60	sympmose	2	0.207736443
trees	eea	Cerradao	EEA_20.60	tapiguia	6	0.455701768
trees	eea	Cerradao	EEA_20.60	vochtuca	69	3.918826939
trees	eea	Cerradao	EEA_220.180	amaiinte	5	0.127977848
trees	eea	Cerradao	EEA_220.180	byrslaxi	8	0.431798671
trees	eea	Cerradao	EEA_220.180	casesylv	1	0.013183624
trees	eea	Cerradao	EEA_220.180	copalang	22	3.627783751
trees	eea	Cerradao	EEA_220.180	crotflor	1	0.041538732
trees	eea	Cerradao	EEA_220.180	daphutil	4	0.04230195
trees	eea	Cerradao	EEA_220.180	faramont	3	0.047382574
trees	eea	Cerradao	EEA_220.180	gochpoly	1	0.029923077
trees	eea	Cerradao	EEA_220.180	lafopaca	1	0.01637003
trees	eea	Cerradao	EEA_220.180	machacut	4	0.816077969
trees	eea	Cerradao	EEA_220.180	machbras	1	0.05610853
trees	eea	Cerradao	EEA_220.180	maprguia	1	0.01470474
trees	eea	Cerradao	EEA_220.180	mataelae	5	0.304583097
trees	eea	Cerradao	EEA_220.180	micoligu	2	0.074189356
trees	eea	Cerradao	EEA_220.180	micosell	1	0.060135704
trees	eea	Cerradao	EEA_220.180	myrcguia	29	0.739926355
trees	eea	Cerradao	EEA_220.180	myrcmult	7	0.180747189
trees	eea	Cerradao	EEA_220.180	myrcsple	6	0.199908338
trees	eea	Cerradao	EEA_220.180	myrcvenu	6	0.148484929
trees	eea	Cerradao	EEA_220.180	myrslanc	1	0.041811982
trees	eea	Cerradao	EEA_220.180	myrsumbe	8	0.220758039
trees	eea	Cerradao	EEA_220.180	nectcusp	14	0.735995116
trees	eea	Cerradao	EEA_220.180	ocotcory	20	1.619540782
trees	eea	Cerradao	EEA_220.180	ormoarbo	2	0.116055101
trees	eea	Cerradao	EEA_220.180	peraglab	5	0.216054915
trees	eea	Cerradao	EEA_220.180	perswill	3	0.25168268
trees	eea	Cerradao	EEA_220.180	piptaxil	3	0.041647413
trees	eea	Cerradao	EEA_220.180	plateleg	1	0.034704435
trees	eea	Cerradao	EEA_220.180	poutrami	3	0.278109941
trees	eea	Cerradao	EEA_220.180	prothept	5	0.357431268
trees	eea	Cerradao	EEA_220.180	qualcord	1	0.161148508
trees	eea	Cerradao	EEA_220.180	sipaguia	12	0.197331469
trees	eea	Cerradao	EEA_220.180	styrcamp	1	0.023623482
trees	eea	Cerradao	EEA_220.180	syagroma	2	0.058892592
trees	eea	Cerradao	EEA_220.180	sympmose	18	1.348490424
trees	eea	Cerradao	EEA_220.180	tapiguia	18	1.954908917
trees	eea	Cerradao	EEA_220.180	termbras	1	0.104919333
trees	eea	Cerradao	EEA_220.180	vochtuca	57	2.961490001
trees	eea	Cerradao	EEA_220.180	xyloarom	35	0.682445966
trees	eea	Cerradao	EEA_220.220	amaiinte	17	0.506301321
trees	eea	Cerradao	EEA_220.220	byrslaxi	4	0.151099008
trees	eea	Cerradao	EEA_220.220	copalang	79	8.441238896
trees	eea	Cerradao	EEA_220.220	eugeaura	1	0.021420675
trees	eea	Cerradao	EEA_220.220	faramont	3	0.074300251
trees	eea	Cerradao	EEA_220.220	guapnoxi	1	0.016861355
trees	eea	Cerradao	EEA_220.220	licahumi	1	0.018296364
trees	eea	Cerradao	EEA_220.220	machacut	13	1.275887264
trees	eea	Cerradao	EEA_220.220	micoligu	3	0.087770105
trees	eea	Cerradao	EEA_220.220	myrcguia	33	0.565487251
trees	eea	Cerradao	EEA_220.220	myrcmult	16	0.258740451
trees	eea	Cerradao	EEA_220.220	myrcsple	13	0.386452345
trees	eea	Cerradao	EEA_220.220	myrcvenu	10	0.190505722
trees	eea	Cerradao	EEA_220.220	myrsumbe	9	0.397049648
trees	eea	Cerradao	EEA_220.220	nectcusp	3	0.077239013
trees	eea	Cerradao	EEA_220.220	ocotcory	32	3.434590381
trees	eea	Cerradao	EEA_220.220	peraglab	1	0.0288486
trees	eea	Cerradao	EEA_220.220	perswill	8	1.781922595
trees	eea	Cerradao	EEA_220.220	piptaxil	2	0.024042519
trees	eea	Cerradao	EEA_220.220	poutrami	1	0.053487525
trees	eea	Cerradao	EEA_220.220	prothept	10	0.673373078
trees	eea	Cerradao	EEA_220.220	psidsp	1	0.019213187
trees	eea	Cerradao	EEA_220.220	qualcord	3	0.078934827
trees	eea	Cerradao	EEA_220.220	sipaguia	12	0.198278705
trees	eea	Cerradao	EEA_220.220	styrcamp	1	0.009868151
trees	eea	Cerradao	EEA_220.220	syagroma	2	0.054697394
trees	eea	Cerradao	EEA_220.220	sympmose	15	0.833732625
trees	eea	Cerradao	EEA_220.220	tapiguia	17	0.97476307
trees	eea	Cerradao	EEA_220.220	vochtuca	11	1.79047112
trees	eea	Cerradao	EEA_220.220	xyloarom	14	0.351537223
trees	eea	Cerradao	EEA_220.260	amaiinte	15	0.317346829
trees	eea	Cerradao	EEA_220.260	byrslaxi	6	0.402932698
trees	eea	Cerradao	EEA_220.260	copalang	111	8.795268604
trees	eea	Cerradao	EEA_220.260	daphutil	3	0.036014091
trees	eea	Cerradao	EEA_220.260	eugeaura	1	0.037114269
trees	eea	Cerradao	EEA_220.260	faramont	3	0.102556365
trees	eea	Cerradao	EEA_220.260	guapgrac	1	0.041497193
trees	eea	Cerradao	EEA_220.260	lepteleg	2	0.07344045
trees	eea	Cerradao	EEA_220.260	luehgran	2	0.017479876
trees	eea	Cerradao	EEA_220.260	machacut	22	1.980994455
trees	eea	Cerradao	EEA_220.260	myrcguia	15	0.303341022
trees	eea	Cerradao	EEA_220.260	myrcmult	16	0.260072681
trees	eea	Cerradao	EEA_220.260	myrcvenu	7	0.238832464
trees	eea	Cerradao	EEA_220.260	myrslanc	4	0.042944664
trees	eea	Cerradao	EEA_220.260	myrsumbe	9	0.214176628
trees	eea	Cerradao	EEA_220.260	nectcusp	2	0.030868939
trees	eea	Cerradao	EEA_220.260	ocotcory	22	1.348745952
trees	eea	Cerradao	EEA_220.260	ormoarbo	1	0.011512842
trees	eea	Cerradao	EEA_220.260	peraglab	23	1.505750753
trees	eea	Cerradao	EEA_220.260	perswill	10	1.653537164
trees	eea	Cerradao	EEA_220.260	piptaxil	1	0.007401113
trees	eea	Cerradao	EEA_220.260	prothept	29	0.917777256
trees	eea	Cerradao	EEA_220.260	qualcord	7	0.44952089
trees	eea	Cerradao	EEA_220.260	sipaguia	7	0.131619656
trees	eea	Cerradao	EEA_220.260	styrferr	1	0.033923298
trees	eea	Cerradao	EEA_220.260	syagroma	4	0.061839525
trees	eea	Cerradao	EEA_220.260	sympmose	17	2.061881289
trees	eea	Cerradao	EEA_220.260	tapiguia	20	0.701139814
trees	eea	Cerradao	EEA_220.260	termbras	4	0.107239797
trees	eea	Cerradao	EEA_220.260	vochtuca	17	1.558965506
trees	eea	Cerradao	EEA_220.260	xyloarom	20	0.370138838
trees	eea	Cerradao	EEA_220.300	amaiinte	4	0.119125637
trees	eea	Cerradao	EEA_220.300	byrslaxi	2	0.074506751
trees	eea	Cerradao	EEA_220.300	casesylv	1	0.151984684
trees	eea	Cerradao	EEA_220.300	copalang	100	7.509042396
trees	eea	Cerradao	EEA_220.300	daphutil	9	0.208064962
trees	eea	Cerradao	EEA_220.300	faramont	45	1.366264652
trees	eea	Cerradao	EEA_220.300	gochpoly	1	0.472999027
trees	eea	Cerradao	EEA_220.300	guapgrac	1	0.023599858
trees	eea	Cerradao	EEA_220.300	ixorbrev	2	0.123418597
trees	eea	Cerradao	EEA_220.300	lafopaca	1	0.042828044
trees	eea	Cerradao	EEA_220.300	machacut	23	1.86166348
trees	eea	Cerradao	EEA_220.300	machbras	1	0.023677648
trees	eea	Cerradao	EEA_220.300	maytrobu	1	0.009574838
trees	eea	Cerradao	EEA_220.300	micosell	1	0.011645894
trees	eea	Cerradao	EEA_220.300	myrcguia	10	0.229674736
trees	eea	Cerradao	EEA_220.300	myrcmult	5	0.088609193
trees	eea	Cerradao	EEA_220.300	myrcvenu	6	0.104972458
trees	eea	Cerradao	EEA_220.300	myrslanc	5	0.130529861
trees	eea	Cerradao	EEA_220.300	myrsumbe	4	0.080167139
trees	eea	Cerradao	EEA_220.300	ocotcory	33	2.557609133
trees	eea	Cerradao	EEA_220.300	peraglab	29	2.568987748
trees	eea	Cerradao	EEA_220.300	perswill	3	0.16203886
trees	eea	Cerradao	EEA_220.300	piptaxil	2	0.051501598
trees	eea	Cerradao	EEA_220.300	plenpopu	1	0.147292302
trees	eea	Cerradao	EEA_220.300	poutrami	2	0.252859053
trees	eea	Cerradao	EEA_220.300	prothept	13	1.099805385
trees	eea	Cerradao	EEA_220.300	qualcord	8	0.378638677
trees	eea	Cerradao	EEA_220.300	qualgran	3	0.170801252
trees	eea	Cerradao	EEA_220.300	sipaguia	10	0.146821543
trees	eea	Cerradao	EEA_220.300	syagroma	2	0.041353941
trees	eea	Cerradao	EEA_220.300	sympmose	17	2.645385713
trees	eea	Cerradao	EEA_220.300	tapiguia	19	1.135778913
trees	eea	Cerradao	EEA_220.300	termbras	2	0.09440654
trees	eea	Cerradao	EEA_220.300	vochtuca	8	0.783827048
trees	eea	Cerradao	EEA_220.300	xyloarom	14	0.274410869
trees	eea	Cerradao	EEA_260.180	amaiinte	4	0.078922952
trees	eea	Cerradao	EEA_260.180	byrslaxi	8	0.238494542
trees	eea	Cerradao	EEA_260.180	carybras	1	0.030140328
trees	eea	Cerradao	EEA_260.180	casesylv	2	0.043709038
trees	eea	Cerradao	EEA_260.180	copalang	21	2.283226781
trees	eea	Cerradao	EEA_260.180	daphutil	14	0.237403681
trees	eea	Cerradao	EEA_260.180	eugeaura	1	0.037114269
trees	eea	Cerradao	EEA_260.180	faramont	2	0.023256513
trees	eea	Cerradao	EEA_260.180	lafopaca	1	0.025236762
trees	eea	Cerradao	EEA_260.180	machacut	5	0.829469183
trees	eea	Cerradao	EEA_260.180	machbras	1	0.019427147
trees	eea	Cerradao	EEA_260.180	mataelae	1	0.011918477
trees	eea	Cerradao	EEA_260.180	maytrobu	1	0.045984264
trees	eea	Cerradao	EEA_260.180	micoligu	9	0.25090333
trees	eea	Cerradao	EEA_260.180	micosell	2	0.025013051
trees	eea	Cerradao	EEA_260.180	myrcbell	1	0.019232113
trees	eea	Cerradao	EEA_260.180	myrcguia	12	0.25368281
trees	eea	Cerradao	EEA_260.180	myrcmult	5	0.143400104
trees	eea	Cerradao	EEA_260.180	myrcsple	2	0.295768698
trees	eea	Cerradao	EEA_260.180	myrcvenu	4	0.088467371
trees	eea	Cerradao	EEA_260.180	myrslanc	4	0.067363237
trees	eea	Cerradao	EEA_260.180	myrsumbe	13	0.302030343
trees	eea	Cerradao	EEA_260.180	nectcusp	16	0.285398646
trees	eea	Cerradao	EEA_260.180	ocotcory	9	1.181700761
trees	eea	Cerradao	EEA_260.180	ormoarbo	3	0.172411457
trees	eea	Cerradao	EEA_260.180	peraglab	2	0.045853988
trees	eea	Cerradao	EEA_260.180	perswill	2	0.096520173
trees	eea	Cerradao	EEA_260.180	piptaxil	5	0.125198143
trees	eea	Cerradao	EEA_260.180	poutrami	5	0.620034319
trees	eea	Cerradao	EEA_260.180	prothept	3	0.193797888
trees	eea	Cerradao	EEA_260.180	qualcord	1	0.023204489
trees	eea	Cerradao	EEA_260.180	sipaguia	8	0.116435077
trees	eea	Cerradao	EEA_260.180	syagroma	4	0.067875204
trees	eea	Cerradao	EEA_260.180	sympmose	38	2.731878748
trees	eea	Cerradao	EEA_260.180	tapiguia	10	0.688456121
trees	eea	Cerradao	EEA_260.180	termbras	16	2.374762325
trees	eea	Cerradao	EEA_260.180	vochtuca	24	2.336801064
trees	eea	Cerradao	EEA_260.180	xyloarom	55	1.024152563
trees	eea	Cerradao	EEA_260.20	amaiinte	4	0.230320695
trees	eea	Cerradao	EEA_260.20	byrslaxi	1	0.029740765
trees	eea	Cerradao	EEA_260.20	cabrcanj	1	0.019570702
trees	eea	Cerradao	EEA_260.20	calyclus	1	0.272678727
trees	eea	Cerradao	EEA_260.20	casesylv	9	0.235618782
trees	eea	Cerradao	EEA_260.20	copalang	10	2.066098535
trees	eea	Cerradao	EEA_260.20	crotflor	21	1.61769275
trees	eea	Cerradao	EEA_260.20	dugulanc	3	0.471823511
trees	eea	Cerradao	EEA_260.20	faramont	1	0.010920903
trees	eea	Cerradao	EEA_260.20	gochpoly	1	0.197133709
trees	eea	Cerradao	EEA_260.20	ilexpara	2	0.158673622
trees	eea	Cerradao	EEA_260.20	machacut	2	0.356415368
trees	eea	Cerradao	EEA_260.20	machbras	4	0.730171796
trees	eea	Cerradao	EEA_260.20	maprguia	1	0.011594109
trees	eea	Cerradao	EEA_260.20	mataelae	8	0.650717634
trees	eea	Cerradao	EEA_260.20	myrcflor	1	0.011272295
trees	eea	Cerradao	EEA_260.20	myrcguia	8	0.221509873
trees	eea	Cerradao	EEA_260.20	myrcmult	1	0.01499706
trees	eea	Cerradao	EEA_260.20	myrcsple	11	0.383208172
trees	eea	Cerradao	EEA_260.20	myrctome	1	0.035307242
trees	eea	Cerradao	EEA_260.20	myrcvenu	1	0.044219325
trees	eea	Cerradao	EEA_260.20	myrsumbe	4	0.15273726
trees	eea	Cerradao	EEA_260.20	nectcusp	20	1.355684335
trees	eea	Cerradao	EEA_260.20	nectoppo	1	0.110678927
trees	eea	Cerradao	EEA_260.20	ocotcory	11	1.823027723
trees	eea	Cerradao	EEA_260.20	ormoarbo	1	0.204031314
trees	eea	Cerradao	EEA_260.20	peraglab	1	0.080157218
trees	eea	Cerradao	EEA_260.20	perswill	2	0.772796012
trees	eea	Cerradao	EEA_260.20	plateleg	5	2.110932416
trees	eea	Cerradao	EEA_260.20	poutrami	2	0.349075994
trees	eea	Cerradao	EEA_260.20	prothept	4	0.400860805
trees	eea	Cerradao	EEA_260.20	sipaguia	4	0.093790781
trees	eea	Cerradao	EEA_260.20	styrferr	2	0.223581867
trees	eea	Cerradao	EEA_260.20	syagroma	4	0.111915902
trees	eea	Cerradao	EEA_260.20	sympmose	2	0.184381248
trees	eea	Cerradao	EEA_260.20	termbras	4	0.773017979
trees	eea	Cerradao	EEA_260.20	tricpal2	1	0.022468859
trees	eea	Cerradao	EEA_260.20	vochtuca	21	2.916665692
trees	eea	Cerradao	EEA_260.20	xyloarom	6	0.122433327
trees	eea	Cerradao	EEA_260.20	zantrhoi	3	0.084067674
trees	eea	Cerradao	EEA_260.220	amaiinte	8	0.152776881
trees	eea	Cerradao	EEA_260.220	byrslaxi	12	0.760604904
trees	eea	Cerradao	EEA_260.220	cletscab	1	0.051324377
trees	eea	Cerradao	EEA_260.220	copalang	61	5.194617989
trees	eea	Cerradao	EEA_260.220	daphutil	1	0.010983762
trees	eea	Cerradao	EEA_260.220	eugeaura	1	0.021420675
trees	eea	Cerradao	EEA_260.220	faramont	1	0.01233561
trees	eea	Cerradao	EEA_260.220	machacut	4	0.903237061
trees	eea	Cerradao	EEA_260.220	machbras	2	0.079384209
trees	eea	Cerradao	EEA_260.220	maprguia	3	0.585036493
trees	eea	Cerradao	EEA_260.220	micoligu	2	0.033434102
trees	eea	Cerradao	EEA_260.220	myrcbell	1	0.017128098
trees	eea	Cerradao	EEA_260.220	myrcguia	18	0.817645365
trees	eea	Cerradao	EEA_260.220	myrcmult	8	0.118501154
trees	eea	Cerradao	EEA_260.220	myrcsple	2	0.045520263
trees	eea	Cerradao	EEA_260.220	myrcvenu	3	0.046039928
trees	eea	Cerradao	EEA_260.220	myrslanc	2	0.237562117
trees	eea	Cerradao	EEA_260.220	myrsumbe	3	0.129436758
trees	eea	Cerradao	EEA_260.220	nectcusp	16	0.353308709
trees	eea	Cerradao	EEA_260.220	ocotcory	19	1.864460508
trees	eea	Cerradao	EEA_260.220	ormoarbo	1	0.048461854
trees	eea	Cerradao	EEA_260.220	peraglab	2	0.039927006
trees	eea	Cerradao	EEA_260.220	perswill	2	0.25721188
trees	eea	Cerradao	EEA_260.220	piptaxil	1	0.009505179
trees	eea	Cerradao	EEA_260.220	poutrami	5	0.214260173
trees	eea	Cerradao	EEA_260.220	prothept	18	0.926455701
trees	eea	Cerradao	EEA_260.220	qualcord	1	0.102846017
trees	eea	Cerradao	EEA_260.220	roupmont	2	0.102390769
trees	eea	Cerradao	EEA_260.220	sipaguia	7	0.091874873
trees	eea	Cerradao	EEA_260.220	styrcamp	1	0.009868151
trees	eea	Cerradao	EEA_260.220	syagroma	2	0.019338947
trees	eea	Cerradao	EEA_260.220	sympmose	19	1.972134389
trees	eea	Cerradao	EEA_260.220	symptenu	1	0.020901411
trees	eea	Cerradao	EEA_260.220	tapiguia	18	0.819500214
trees	eea	Cerradao	EEA_260.220	termbras	2	0.086462401
trees	eea	Cerradao	EEA_260.220	vochtuca	8	0.879337105
trees	eea	Cerradao	EEA_260.220	xyloarom	50	0.958926186
trees	eea	Cerradao	EEA_260.260	amaiinte	20	0.571321384
trees	eea	Cerradao	EEA_260.260	byrslaxi	10	0.584507455
trees	eea	Cerradao	EEA_260.260	casesylv	2	0.065528722
trees	eea	Cerradao	EEA_260.260	cletscab	2	0.156796273
trees	eea	Cerradao	EEA_260.260	copalang	80	6.754246273
trees	eea	Cerradao	EEA_260.260	daphutil	3	0.031869167
trees	eea	Cerradao	EEA_260.260	faramont	4	0.054297511
trees	eea	Cerradao	EEA_260.260	gochpoly	2	0.560480563
trees	eea	Cerradao	EEA_260.260	lafopaca	1	0.014492637
trees	eea	Cerradao	EEA_260.260	machacut	19	1.698381491
trees	eea	Cerradao	EEA_260.260	machbras	1	0.085212368
trees	eea	Cerradao	EEA_260.260	maprguia	2	0.035338663
trees	eea	Cerradao	EEA_260.260	maytrobu	1	0.016264417
trees	eea	Cerradao	EEA_260.260	micoligu	6	0.222731882
trees	eea	Cerradao	EEA_260.260	micosell	1	0.014770418
trees	eea	Cerradao	EEA_260.260	myrcguia	22	0.396819605
trees	eea	Cerradao	EEA_260.260	myrcmult	15	0.254371691
trees	eea	Cerradao	EEA_260.260	myrcsple	1	0.02063407
trees	eea	Cerradao	EEA_260.260	myrcvenu	8	0.126666622
trees	eea	Cerradao	EEA_260.260	myrsumbe	4	0.151564314
trees	eea	Cerradao	EEA_260.260	nectcusp	14	0.225322949
trees	eea	Cerradao	EEA_260.260	ocotcory	18	1.445399351
trees	eea	Cerradao	EEA_260.260	peraglab	2	0.163491837
trees	eea	Cerradao	EEA_260.260	perswill	12	0.940427202
trees	eea	Cerradao	EEA_260.260	poutrami	7	0.740510708
trees	eea	Cerradao	EEA_260.260	prothept	19	0.49805256
trees	eea	Cerradao	EEA_260.260	qualcord	1	0.041638876
trees	eea	Cerradao	EEA_260.260	qualgran	3	0.232810438
trees	eea	Cerradao	EEA_260.260	qualmult	1	0.026970142
trees	eea	Cerradao	EEA_260.260	sipaguia	12	0.185479696
trees	eea	Cerradao	EEA_260.260	styrcamp	1	0.028159714
trees	eea	Cerradao	EEA_260.260	styrferr	1	0.007036209
trees	eea	Cerradao	EEA_260.260	syagroma	6	0.178671581
trees	eea	Cerradao	EEA_260.260	sympmose	13	1.373290743
trees	eea	Cerradao	EEA_260.260	tapiguia	15	0.4265131
trees	eea	Cerradao	EEA_260.260	termbras	6	0.292565851
trees	eea	Cerradao	EEA_260.260	vochtuca	8	0.801322651
trees	eea	Cerradao	EEA_260.260	xyloarom	45	0.903426274
trees	eea	Cerradao	EEA_260.300	amaiinte	18	0.548987514
trees	eea	Cerradao	EEA_260.300	byrsbasi	1	0.121918507
trees	eea	Cerradao	EEA_260.300	byrslaxi	4	0.344490986
trees	eea	Cerradao	EEA_260.300	copalang	99	6.300559592
trees	eea	Cerradao	EEA_260.300	daphutil	9	0.23426262
trees	eea	Cerradao	EEA_260.300	faramont	12	0.253235789
trees	eea	Cerradao	EEA_260.300	guapgrac	2	0.154776647
trees	eea	Cerradao	EEA_260.300	guapnoxi	1	0.030256553
trees	eea	Cerradao	EEA_260.300	ixorbrev	1	0.047349286
trees	eea	Cerradao	EEA_260.300	lafopaca	1	0.135826271
trees	eea	Cerradao	EEA_260.300	machacut	25	2.030870287
trees	eea	Cerradao	EEA_260.300	maprguia	2	0.203490699
trees	eea	Cerradao	EEA_260.300	maytrobu	4	0.108540909
trees	eea	Cerradao	EEA_260.300	micoligu	2	0.09356003
trees	eea	Cerradao	EEA_260.300	myrcbell	1	0.056138828
trees	eea	Cerradao	EEA_260.300	myrcguia	3	0.047732502
trees	eea	Cerradao	EEA_260.300	myrcmult	7	0.104669115
trees	eea	Cerradao	EEA_260.300	myrcsple	2	0.055140404
trees	eea	Cerradao	EEA_260.300	myrcvenu	7	0.133800238
trees	eea	Cerradao	EEA_260.300	myrsumbe	2	0.040446153
trees	eea	Cerradao	EEA_260.300	nectcusp	1	0.013720375
trees	eea	Cerradao	EEA_260.300	ocotcory	20	1.462103082
trees	eea	Cerradao	EEA_260.300	peraglab	18	1.762242999
trees	eea	Cerradao	EEA_260.300	perswill	10	0.887054568
trees	eea	Cerradao	EEA_260.300	piptaxil	1	0.007401113
trees	eea	Cerradao	EEA_260.300	poutrami	2	0.199733933
trees	eea	Cerradao	EEA_260.300	prothept	15	0.646198153
trees	eea	Cerradao	EEA_260.300	qualgran	1	0.054888316
trees	eea	Cerradao	EEA_260.300	sipaguia	7	0.096230336
trees	eea	Cerradao	EEA_260.300	syagroma	5	0.079834987
trees	eea	Cerradao	EEA_260.300	sympmose	16	1.951360844
trees	eea	Cerradao	EEA_260.300	tapiguia	8	0.319690238
trees	eea	Cerradao	EEA_260.300	termbras	4	0.54245258
trees	eea	Cerradao	EEA_260.300	vochtuca	2	0.087963112
trees	eea	Cerradao	EEA_260.300	xyloarom	15	0.406526421
trees	eea	Cerradao	EEA_300.140	amaiinte	8	0.222264485
trees	eea	Cerradao	EEA_300.140	byrslaxi	5	0.235697236
trees	eea	Cerradao	EEA_300.140	casesylv	3	0.071598392
trees	eea	Cerradao	EEA_300.140	copalang	48	5.825747284
trees	eea	Cerradao	EEA_300.140	crotflor	1	0.014230393
trees	eea	Cerradao	EEA_300.140	daphutil	2	0.039711323
trees	eea	Cerradao	EEA_300.140	eugeaura	1	0.070270548
trees	eea	Cerradao	EEA_300.140	faramont	3	0.072397424
trees	eea	Cerradao	EEA_300.140	ficuexim	1	0.036194469
trees	eea	Cerradao	EEA_300.140	gochpoly	4	1.201905301
trees	eea	Cerradao	EEA_300.140	machacut	8	0.791092193
trees	eea	Cerradao	EEA_300.140	machbras	4	0.210438834
trees	eea	Cerradao	EEA_300.140	maprguia	2	0.058222895
trees	eea	Cerradao	EEA_300.140	maytrobu	1	0.022665005
trees	eea	Cerradao	EEA_300.140	micoligu	3	0.142993027
trees	eea	Cerradao	EEA_300.140	myrcguia	22	0.429283611
trees	eea	Cerradao	EEA_300.140	myrchebe	1	0.046581462
trees	eea	Cerradao	EEA_300.140	myrcmult	12	0.19629701
trees	eea	Cerradao	EEA_300.140	myrcsple	4	0.084343955
trees	eea	Cerradao	EEA_300.140	myrcvenu	6	0.106107166
trees	eea	Cerradao	EEA_300.140	myrslanc	1	0.025572419
trees	eea	Cerradao	EEA_300.140	myrsumbe	18	0.458286941
trees	eea	Cerradao	EEA_300.140	nectcusp	23	0.500676125
trees	eea	Cerradao	EEA_300.140	ocotcory	15	2.075884601
trees	eea	Cerradao	EEA_300.140	ormoarbo	4	0.115061251
trees	eea	Cerradao	EEA_300.140	perswill	3	1.084904271
trees	eea	Cerradao	EEA_300.140	plateleg	2	0.417996895
trees	eea	Cerradao	EEA_300.140	poutrami	1	0.017076472
trees	eea	Cerradao	EEA_300.140	prothept	11	0.638252688
trees	eea	Cerradao	EEA_300.140	sipaguia	11	0.194100229
trees	eea	Cerradao	EEA_300.140	styrferr	1	0.009163086
trees	eea	Cerradao	EEA_300.140	syagroma	9	0.135701259
trees	eea	Cerradao	EEA_300.140	sympmose	20	1.550627965
trees	eea	Cerradao	EEA_300.140	tapiguia	3	0.301020581
trees	eea	Cerradao	EEA_300.140	termbras	2	0.395119006
trees	eea	Cerradao	EEA_300.140	vochtuca	12	1.450353693
trees	eea	Cerradao	EEA_300.140	xyloarom	42	0.859531611
trees	eea	Cerradao	EEA_300.180	amaiinte	12	0.277470222
trees	eea	Cerradao	EEA_300.180	byrslaxi	1	0.121918507
trees	eea	Cerradao	EEA_300.180	copalang	28	2.99205602
trees	eea	Cerradao	EEA_300.180	daphutil	2	0.042863643
trees	eea	Cerradao	EEA_300.180	faramont	4	0.053191687
trees	eea	Cerradao	EEA_300.180	gochpoly	3	0.60765788
trees	eea	Cerradao	EEA_300.180	machacut	10	2.104975042
trees	eea	Cerradao	EEA_300.180	machbras	3	0.106511362
trees	eea	Cerradao	EEA_300.180	maprguia	1	0.008902959
trees	eea	Cerradao	EEA_300.180	micoligu	1	0.089444492
trees	eea	Cerradao	EEA_300.180	myrcguia	13	0.321178743
trees	eea	Cerradao	EEA_300.180	myrcmult	3	0.133529093
trees	eea	Cerradao	EEA_300.180	myrcsple	4	0.131640719
trees	eea	Cerradao	EEA_300.180	myrcvenu	6	0.260295442
trees	eea	Cerradao	EEA_300.180	myrslanc	4	0.114911987
trees	eea	Cerradao	EEA_300.180	myrsumbe	8	0.312321246
trees	eea	Cerradao	EEA_300.180	nectcusp	30	0.852712583
trees	eea	Cerradao	EEA_300.180	ocotcory	11	1.276154055
trees	eea	Cerradao	EEA_300.180	ormoarbo	5	0.264280797
trees	eea	Cerradao	EEA_300.180	peraglab	2	0.150631997
trees	eea	Cerradao	EEA_300.180	perswill	3	0.396223976
trees	eea	Cerradao	EEA_300.180	piptaxil	2	0.168173734
trees	eea	Cerradao	EEA_300.180	poutrami	5	0.971602562
trees	eea	Cerradao	EEA_300.180	prothept	23	1.097777321
trees	eea	Cerradao	EEA_300.180	qualcord	6	0.706805409
trees	eea	Cerradao	EEA_300.180	roupmont	1	0.088380577
trees	eea	Cerradao	EEA_300.180	sipaguia	18	0.258804289
trees	eea	Cerradao	EEA_300.180	syagroma	8	0.159323332
trees	eea	Cerradao	EEA_300.180	sympmose	20	1.103054864
trees	eea	Cerradao	EEA_300.180	tapiguia	10	0.604680471
trees	eea	Cerradao	EEA_300.180	termbras	2	0.27674846
trees	eea	Cerradao	EEA_300.180	vochtuca	6	0.352095037
trees	eea	Cerradao	EEA_300.180	xyloarom	55	1.21071162
trees	eea	Cerradao	EEA_300.20	actiklot	1	0.021621207
trees	eea	Cerradao	EEA_300.20	amaiinte	8	0.19748876
trees	eea	Cerradao	EEA_300.20	byrslaxi	1	0.018652637
trees	eea	Cerradao	EEA_300.20	cabrcanj	2	0.063727332
trees	eea	Cerradao	EEA_300.20	casesylv	2	0.028315789
trees	eea	Cerradao	EEA_300.20	copalang	20	5.486981117
trees	eea	Cerradao	EEA_300.20	crotflor	18	1.720541262
trees	eea	Cerradao	EEA_300.20	dugulanc	1	0.045024709
trees	eea	Cerradao	EEA_300.20	eugeplur	1	0.019211031
trees	eea	Cerradao	EEA_300.20	ficuexim	1	0.032145831
trees	eea	Cerradao	EEA_300.20	gochpoly	2	1.456069421
trees	eea	Cerradao	EEA_300.20	machacut	1	0.246134455
trees	eea	Cerradao	EEA_300.20	machbras	14	1.776870652
trees	eea	Cerradao	EEA_300.20	maprguia	2	0.048809217
trees	eea	Cerradao	EEA_300.20	mataelae	5	0.20478775
trees	eea	Cerradao	EEA_300.20	micoligu	1	0.014770418
trees	eea	Cerradao	EEA_300.20	mollwidg	3	0.070594168
trees	eea	Cerradao	EEA_300.20	myrcguia	13	0.313367542
trees	eea	Cerradao	EEA_300.20	myrcmult	4	0.093939516
trees	eea	Cerradao	EEA_300.20	myrcsple	14	0.835057928
trees	eea	Cerradao	EEA_300.20	myrsumbe	2	0.056520143
trees	eea	Cerradao	EEA_300.20	nectcusp	19	1.520390871
trees	eea	Cerradao	EEA_300.20	ocotcory	19	6.519844592
trees	eea	Cerradao	EEA_300.20	ormoarbo	2	0.220633439
trees	eea	Cerradao	EEA_300.20	peraglab	2	0.162096693
trees	eea	Cerradao	EEA_300.20	perswill	2	1.155083063
trees	eea	Cerradao	EEA_300.20	plateleg	11	1.04408911
trees	eea	Cerradao	EEA_300.20	poutrami	5	0.641916903
trees	eea	Cerradao	EEA_300.20	prothept	12	1.128530723
trees	eea	Cerradao	EEA_300.20	sipaguia	40	0.632456905
trees	eea	Cerradao	EEA_300.20	styrferr	4	0.227537687
trees	eea	Cerradao	EEA_300.20	syagroma	3	0.108650869
trees	eea	Cerradao	EEA_300.20	termbras	5	1.001254725
trees	eea	Cerradao	EEA_300.20	tricpal2	4	0.093821428
trees	eea	Cerradao	EEA_300.20	xyloarom	1	0.073229908
trees	eea	Cerradao	EEA_300.220	amaiinte	21	0.530382165
trees	eea	Cerradao	EEA_300.220	byrslaxi	9	0.417943397
trees	eea	Cerradao	EEA_300.220	copalang	42	3.118150567
trees	eea	Cerradao	EEA_300.220	daphutil	2	0.04487877
trees	eea	Cerradao	EEA_300.220	faramont	3	0.060427098
trees	eea	Cerradao	EEA_300.220	gochpoly	3	0.721555941
trees	eea	Cerradao	EEA_300.220	ixorbrev	1	0.023337805
trees	eea	Cerradao	EEA_300.220	machacut	9	1.11898267
trees	eea	Cerradao	EEA_300.220	machbras	5	0.344078176
trees	eea	Cerradao	EEA_300.220	maprguia	2	0.031145597
trees	eea	Cerradao	EEA_300.220	maytrobu	1	0.018262338
trees	eea	Cerradao	EEA_300.220	micoligu	5	0.136096567
trees	eea	Cerradao	EEA_300.220	myrcguia	24	0.500035556
trees	eea	Cerradao	EEA_300.220	myrchebe	1	0.029956358
trees	eea	Cerradao	EEA_300.220	myrcmult	11	0.181151226
trees	eea	Cerradao	EEA_300.220	myrcvenu	9	0.179023573
trees	eea	Cerradao	EEA_300.220	myrslanc	2	0.100502777
trees	eea	Cerradao	EEA_300.220	myrsumbe	13	0.26715172
trees	eea	Cerradao	EEA_300.220	nectcusp	32	0.784675592
trees	eea	Cerradao	EEA_300.220	ocotcory	25	2.166300966
trees	eea	Cerradao	EEA_300.220	ormoarbo	10	0.20172264
trees	eea	Cerradao	EEA_300.220	peraglab	6	0.459796885
trees	eea	Cerradao	EEA_300.220	perswill	4	1.626213878
trees	eea	Cerradao	EEA_300.220	piptaxil	1	0.054978805
trees	eea	Cerradao	EEA_300.220	poutrami	5	0.551001793
trees	eea	Cerradao	EEA_300.220	prothept	16	0.698303277
trees	eea	Cerradao	EEA_300.220	pseulaev	3	0.04058337
trees	eea	Cerradao	EEA_300.220	sipaguia	12	0.204017254
trees	eea	Cerradao	EEA_300.220	syagroma	3	0.103310765
trees	eea	Cerradao	EEA_300.220	sympmose	20	1.155275119
trees	eea	Cerradao	EEA_300.220	tapiguia	17	0.96579899
trees	eea	Cerradao	EEA_300.220	termbras	3	0.586967908
trees	eea	Cerradao	EEA_300.220	vochtuca	6	0.64639082
trees	eea	Cerradao	EEA_300.220	xyloarom	52	1.121089059
trees	eea	Cerradao	EEA_300.260	amaiinte	11	0.295004395
trees	eea	Cerradao	EEA_300.260	byrslaxi	7	0.25178439
trees	eea	Cerradao	EEA_300.260	copalang	42	4.310026916
trees	eea	Cerradao	EEA_300.260	daphutil	1	0.013773349
trees	eea	Cerradao	EEA_300.260	faramont	13	0.27859558
trees	eea	Cerradao	EEA_300.260	gochpoly	7	1.045640751
trees	eea	Cerradao	EEA_300.260	lafopaca	3	0.064390901
trees	eea	Cerradao	EEA_300.260	machacut	6	0.762916761
trees	eea	Cerradao	EEA_300.260	machbras	12	0.646308196
trees	eea	Cerradao	EEA_300.260	maprguia	3	0.047659224
trees	eea	Cerradao	EEA_300.260	maytrobu	1	0.018262338
trees	eea	Cerradao	EEA_300.260	micoligu	2	0.099207852
trees	eea	Cerradao	EEA_300.260	myrcguia	13	0.268273489
trees	eea	Cerradao	EEA_300.260	myrchebe	2	0.050510457
trees	eea	Cerradao	EEA_300.260	myrcmult	5	0.096298727
trees	eea	Cerradao	EEA_300.260	myrcsple	1	0.025608512
trees	eea	Cerradao	EEA_300.260	myrctome	1	0.019448204
trees	eea	Cerradao	EEA_300.260	myrcvenu	8	0.210562956
trees	eea	Cerradao	EEA_300.260	myrslanc	1	0.083856717
trees	eea	Cerradao	EEA_300.260	myrsumbe	11	0.290518245
trees	eea	Cerradao	EEA_300.260	nectcusp	22	0.647963458
trees	eea	Cerradao	EEA_300.260	ocotcory	24	1.995384237
trees	eea	Cerradao	EEA_300.260	peraglab	4	0.538218343
trees	eea	Cerradao	EEA_300.260	perswill	6	0.600482732
trees	eea	Cerradao	EEA_300.260	piptaxil	1	0.131162987
trees	eea	Cerradao	EEA_300.260	plateleg	1	0.115760799
trees	eea	Cerradao	EEA_300.260	poutrami	8	0.51075193
trees	eea	Cerradao	EEA_300.260	prothept	24	0.943637919
trees	eea	Cerradao	EEA_300.260	pseulaev	2	0.051782305
trees	eea	Cerradao	EEA_300.260	psidsp	1	0.013323498
trees	eea	Cerradao	EEA_300.260	sipaguia	7	0.128638045
trees	eea	Cerradao	EEA_300.260	syagroma	6	0.12521752
trees	eea	Cerradao	EEA_300.260	sympmose	14	1.915197948
trees	eea	Cerradao	EEA_300.260	tapiguia	20	0.787916311
trees	eea	Cerradao	EEA_300.260	termbras	21	0.957040026
trees	eea	Cerradao	EEA_300.260	vochtuca	2	0.435100296
trees	eea	Cerradao	EEA_300.260	xyloarom	30	0.709813808
trees	eea	Cerradao	EEA_300.300	amaiinte	19	0.513224926
trees	eea	Cerradao	EEA_300.300	byrslaxi	7	0.434364402
trees	eea	Cerradao	EEA_300.300	copalang	35	3.567270268
trees	eea	Cerradao	EEA_300.300	daphutil	3	0.045312261
trees	eea	Cerradao	EEA_300.300	faramont	18	0.363118179
trees	eea	Cerradao	EEA_300.300	gochpoly	3	0.541978836
trees	eea	Cerradao	EEA_300.300	ixorbrev	2	0.041483981
trees	eea	Cerradao	EEA_300.300	lafopaca	2	0.092163585
trees	eea	Cerradao	EEA_300.300	machacut	11	1.711245713
trees	eea	Cerradao	EEA_300.300	machbras	1	0.076199786
trees	eea	Cerradao	EEA_300.300	maprguia	8	0.692241307
trees	eea	Cerradao	EEA_300.300	maytrobu	7	0.475269801
trees	eea	Cerradao	EEA_300.300	micoligu	3	0.081091096
trees	eea	Cerradao	EEA_300.300	myrcguia	6	0.089841272
trees	eea	Cerradao	EEA_300.300	myrcmult	8	0.113383482
trees	eea	Cerradao	EEA_300.300	myrcvenu	2	0.034395879
trees	eea	Cerradao	EEA_300.300	myrslanc	2	0.057284189
trees	eea	Cerradao	EEA_300.300	myrsumbe	8	0.122130792
trees	eea	Cerradao	EEA_300.300	nectcusp	14	0.243859347
trees	eea	Cerradao	EEA_300.300	ocotcory	15	0.876893719
trees	eea	Cerradao	EEA_300.300	ormoarbo	3	0.071887646
trees	eea	Cerradao	EEA_300.300	peraglab	11	0.661593082
trees	eea	Cerradao	EEA_300.300	perswill	6	0.770397207
trees	eea	Cerradao	EEA_300.300	plateleg	1	0.093056103
trees	eea	Cerradao	EEA_300.300	poutrami	12	0.972650822
trees	eea	Cerradao	EEA_300.300	prothept	27	0.870350821
trees	eea	Cerradao	EEA_300.300	sipaguia	10	0.126474405
trees	eea	Cerradao	EEA_300.300	syagroma	4	0.06257008
trees	eea	Cerradao	EEA_300.300	sympmose	30	3.52694756
trees	eea	Cerradao	EEA_300.300	tapiguia	18	0.704557721
trees	eea	Cerradao	EEA_300.300	termbras	1	0.045984264
trees	eea	Cerradao	EEA_300.300	vochtuca	9	0.805105136
trees	eea	Cerradao	EEA_300.300	xyloarom	27	0.833554627
trees	eea	Cerrado_denso	EEA_100.100	amaiinte	8	0.17898424
trees	eea	Cerrado_denso	EEA_100.100	byrsbasi	1	0.127558292
trees	eea	Cerrado_denso	EEA_100.100	byrslaxi	1	0.090946481
trees	eea	Cerrado_denso	EEA_100.100	copalang	103	7.111983112
trees	eea	Cerrado_denso	EEA_100.100	crotflor	2	0.050062287
trees	eea	Cerrado_denso	EEA_100.100	erytdeci	1	0.017896549
trees	eea	Cerrado_denso	EEA_100.100	eugeaura	1	0.015371486
trees	eea	Cerrado_denso	EEA_100.100	faramont	5	0.086875404
trees	eea	Cerrado_denso	EEA_100.100	gochpoly	3	0.580281882
trees	eea	Cerrado_denso	EEA_100.100	guapoppo	1	0.019685377
trees	eea	Cerrado_denso	EEA_100.100	handcfoc	1	0.019284952
trees	eea	Cerrado_denso	EEA_100.100	lafopaca	1	0.01637003
trees	eea	Cerrado_denso	EEA_100.100	lepteleg	3	0.128526608
trees	eea	Cerrado_denso	EEA_100.100	luehgran	1	0.007275537
trees	eea	Cerrado_denso	EEA_100.100	machacut	28	2.042447083
trees	eea	Cerrado_denso	EEA_100.100	machbras	1	0.080635581
trees	eea	Cerrado_denso	EEA_100.100	maprguia	2	0.034671814
trees	eea	Cerrado_denso	EEA_100.100	maytrobu	1	0.018262338
trees	eea	Cerrado_denso	EEA_100.100	micoligu	1	0.010242634
trees	eea	Cerrado_denso	EEA_100.100	myrcguia	21	0.47354556
trees	eea	Cerrado_denso	EEA_100.100	myrcmult	36	0.562286871
trees	eea	Cerrado_denso	EEA_100.100	myrcsple	1	0.02063407
trees	eea	Cerrado_denso	EEA_100.100	myrctome	1	0.010196581
trees	eea	Cerrado_denso	EEA_100.100	myrcvenu	11	0.223551214
trees	eea	Cerrado_denso	EEA_100.100	myrslanc	5	0.08885272
trees	eea	Cerrado_denso	EEA_100.100	myrsumbe	25	0.697549608
trees	eea	Cerrado_denso	EEA_100.100	ocotcory	44	4.736424462
trees	eea	Cerrado_denso	EEA_100.100	peraglab	7	0.629287993
trees	eea	Cerrado_denso	EEA_100.100	perswill	4	0.574357611
trees	eea	Cerrado_denso	EEA_100.100	piptaxil	1	0.007401113
trees	eea	Cerrado_denso	EEA_100.100	poutrami	1	0.028348178
trees	eea	Cerrado_denso	EEA_100.100	prothept	5	0.074823973
trees	eea	Cerrado_denso	EEA_100.100	qualcord	24	1.094252154
trees	eea	Cerrado_denso	EEA_100.100	qualgran	1	0.051258878
trees	eea	Cerrado_denso	EEA_100.100	roupmont	1	0.014160796
trees	eea	Cerrado_denso	EEA_100.100	syagroma	6	0.091326835
trees	eea	Cerrado_denso	EEA_100.100	sympmose	4	0.187652967
trees	eea	Cerrado_denso	EEA_100.100	symptenu	4	0.72072337
trees	eea	Cerrado_denso	EEA_100.100	tapiguia	23	0.790913363
trees	eea	Cerrado_denso	EEA_100.100	termbras	4	0.185930069
trees	eea	Cerrado_denso	EEA_100.100	vochtuca	25	2.525449037
trees	eea	Cerrado_denso	EEA_100.100	xyloarom	11	0.163159603
trees	eea	Cerrado_denso	EEA_100.140	amaiinte	4	0.082403641
trees	eea	Cerrado_denso	EEA_100.140	byrslaxi	3	0.075590458
trees	eea	Cerrado_denso	EEA_100.140	copalang	88	7.255084358
trees	eea	Cerrado_denso	EEA_100.140	daphutil	2	0.031916188
trees	eea	Cerrado_denso	EEA_100.140	erytdeci	1	0.023677648
trees	eea	Cerrado_denso	EEA_100.140	eugeaura	2	0.034646925
trees	eea	Cerrado_denso	EEA_100.140	eugeplur	1	0.013322003
trees	eea	Cerrado_denso	EEA_100.140	faramont	7	0.125698043
trees	eea	Cerrado_denso	EEA_100.140	ixorbrev	1	0.022899118
trees	eea	Cerrado_denso	EEA_100.140	lepteleg	3	0.142745406
trees	eea	Cerrado_denso	EEA_100.140	machacut	31	2.687955025
trees	eea	Cerrado_denso	EEA_100.140	machbras	1	0.009477343
trees	eea	Cerrado_denso	EEA_100.140	maytrobu	3	0.06209464
trees	eea	Cerrado_denso	EEA_100.140	micoligu	1	0.031761424
trees	eea	Cerrado_denso	EEA_100.140	myrcguia	16	0.304618805
trees	eea	Cerrado_denso	EEA_100.140	myrcmult	20	0.371577093
trees	eea	Cerrado_denso	EEA_100.140	myrctome	1	0.013486472
trees	eea	Cerrado_denso	EEA_100.140	myrcvenu	5	0.116670671
trees	eea	Cerrado_denso	EEA_100.140	myrsumbe	22	0.776762752
trees	eea	Cerrado_denso	EEA_100.140	nectcusp	2	0.032278669
trees	eea	Cerrado_denso	EEA_100.140	ocotcory	23	2.373258324
trees	eea	Cerrado_denso	EEA_100.140	peraglab	5	0.315642039
trees	eea	Cerrado_denso	EEA_100.140	perswill	4	1.10427174
trees	eea	Cerrado_denso	EEA_100.140	piptaxil	2	0.036195923
trees	eea	Cerrado_denso	EEA_100.140	plenpopu	1	0.071854128
trees	eea	Cerrado_denso	EEA_100.140	prothept	8	0.71201205
trees	eea	Cerrado_denso	EEA_100.140	psidsp	1	0.03189528
trees	eea	Cerrado_denso	EEA_100.140	qualcord	18	0.695219826
trees	eea	Cerrado_denso	EEA_100.140	qualgran	2	0.254081978
trees	eea	Cerrado_denso	EEA_100.140	stryobov	1	0.009164222
trees	eea	Cerrado_denso	EEA_100.140	syagroma	5	0.043660204
trees	eea	Cerrado_denso	EEA_100.140	sympmose	5	0.322512141
trees	eea	Cerrado_denso	EEA_100.140	symptenu	8	0.223985292
trees	eea	Cerrado_denso	EEA_100.140	tapiguia	16	0.870211825
trees	eea	Cerrado_denso	EEA_100.140	termbras	6	0.134142759
trees	eea	Cerrado_denso	EEA_100.140	vochtuca	40	3.327427751
trees	eea	Cerrado_denso	EEA_100.140	xyloarom	20	0.250614374
trees	eea	Cerrado_denso	EEA_100.180	amaiinte	1	0.032002811
trees	eea	Cerrado_denso	EEA_100.180	annocras	1	0.089042657
trees	eea	Cerrado_denso	EEA_100.180	byrslaxi	1	0.009099506
trees	eea	Cerrado_denso	EEA_100.180	copalang	84	8.092515548
trees	eea	Cerrado_denso	EEA_100.180	daphutil	5	0.287711926
trees	eea	Cerrado_denso	EEA_100.180	eugeaura	2	0.09270136
trees	eea	Cerrado_denso	EEA_100.180	eugeplur	1	0.019211031
trees	eea	Cerrado_denso	EEA_100.180	faramont	7	0.111358964
trees	eea	Cerrado_denso	EEA_100.180	gochpoly	6	1.243086159
trees	eea	Cerrado_denso	EEA_100.180	guapgrac	1	0.045784937
trees	eea	Cerrado_denso	EEA_100.180	guapoppo	1	0.080146279
trees	eea	Cerrado_denso	EEA_100.180	handcfoc	1	0.063208104
trees	eea	Cerrado_denso	EEA_100.180	lepteleg	5	0.290357232
trees	eea	Cerrado_denso	EEA_100.180	machacut	16	4.655224833
trees	eea	Cerrado_denso	EEA_100.180	machbras	2	0.027881858
trees	eea	Cerrado_denso	EEA_100.180	maprguia	1	0.008902959
trees	eea	Cerrado_denso	EEA_100.180	maytrobu	2	0.059665392
trees	eea	Cerrado_denso	EEA_100.180	micoligu	2	0.043407318
trees	eea	Cerrado_denso	EEA_100.180	myrcguia	20	0.584530168
trees	eea	Cerrado_denso	EEA_100.180	myrcling	1	0.064504821
trees	eea	Cerrado_denso	EEA_100.180	myrcmult	29	0.53578806
trees	eea	Cerrado_denso	EEA_100.180	myrcsple	1	0.023043873
trees	eea	Cerrado_denso	EEA_100.180	myrcvenu	9	0.163274036
trees	eea	Cerrado_denso	EEA_100.180	myrslanc	2	0.017403005
trees	eea	Cerrado_denso	EEA_100.180	myrsumbe	37	0.765318807
trees	eea	Cerrado_denso	EEA_100.180	ocotcory	22	2.416250952
trees	eea	Cerrado_denso	EEA_100.180	peraglab	5	0.325990888
trees	eea	Cerrado_denso	EEA_100.180	perswill	3	0.576011272
trees	eea	Cerrado_denso	EEA_100.180	platreti	1	0.023466428
trees	eea	Cerrado_denso	EEA_100.180	poutrami	1	0.065292207
trees	eea	Cerrado_denso	EEA_100.180	prothept	1	0.063642228
trees	eea	Cerrado_denso	EEA_100.180	qualcord	6	0.31993664
trees	eea	Cerrado_denso	EEA_100.180	sipaguia	1	0.019883461
trees	eea	Cerrado_denso	EEA_100.180	syagroma	3	0.094372834
trees	eea	Cerrado_denso	EEA_100.180	sympmose	6	0.421475811
trees	eea	Cerrado_denso	EEA_100.180	symppube	3	0.038236725
trees	eea	Cerrado_denso	EEA_100.180	symptenu	2	0.264641642
trees	eea	Cerrado_denso	EEA_100.180	tapiguia	17	0.958512394
trees	eea	Cerrado_denso	EEA_100.180	termbras	1	0.042551734
trees	eea	Cerrado_denso	EEA_100.180	vochtuca	25	3.48705992
trees	eea	Cerrado_denso	EEA_100.180	xyloarom	49	0.787557306
trees	eea	Cerrado_denso	EEA_100.20	amaiinte	2	0.06931333
trees	eea	Cerrado_denso	EEA_100.20	bowdvirg	1	0.034260839
trees	eea	Cerrado_denso	EEA_100.20	cletscab	20	1.76399901
trees	eea	Cerrado_denso	EEA_100.20	copalang	78	10.68867903
trees	eea	Cerrado_denso	EEA_100.20	eugeaura	2	0.050609596
trees	eea	Cerrado_denso	EEA_100.20	gochpoly	6	1.757599533
trees	eea	Cerrado_denso	EEA_100.20	guaphirs	1	0.028131554
trees	eea	Cerrado_denso	EEA_100.20	handcfoc	1	0.015016036
trees	eea	Cerrado_denso	EEA_100.20	ilexbras	2	0.029182632
trees	eea	Cerrado_denso	EEA_100.20	ilexpara	1	0.028480487
trees	eea	Cerrado_denso	EEA_100.20	ixorbrev	1	0.016747219
trees	eea	Cerrado_denso	EEA_100.20	lafopaca	7	0.359598341
trees	eea	Cerrado_denso	EEA_100.20	lepteleg	2	0.038269723
trees	eea	Cerrado_denso	EEA_100.20	machacut	12	1.646556344
trees	eea	Cerrado_denso	EEA_100.20	machbras	4	0.171639396
trees	eea	Cerrado_denso	EEA_100.20	mataelae	1	0.017531775
trees	eea	Cerrado_denso	EEA_100.20	myrcguia	8	0.136300128
trees	eea	Cerrado_denso	EEA_100.20	myrcling	1	0.021478184
trees	eea	Cerrado_denso	EEA_100.20	myrcmult	29	0.662845201
trees	eea	Cerrado_denso	EEA_100.20	myrcsple	5	0.182269022
trees	eea	Cerrado_denso	EEA_100.20	myrctome	1	0.026702123
trees	eea	Cerrado_denso	EEA_100.20	myrcvenu	7	0.148631468
trees	eea	Cerrado_denso	EEA_100.20	myrslanc	58	1.247436745
trees	eea	Cerrado_denso	EEA_100.20	myrsumbe	12	0.285284811
trees	eea	Cerrado_denso	EEA_100.20	ocotcory	29	2.771867007
trees	eea	Cerrado_denso	EEA_100.20	peraglab	9	0.771841372
trees	eea	Cerrado_denso	EEA_100.20	perswill	8	1.53543309
trees	eea	Cerrado_denso	EEA_100.20	piptaxil	1	0.055697118
trees	eea	Cerrado_denso	EEA_100.20	prothept	1	0.042923356
trees	eea	Cerrado_denso	EEA_100.20	qualcord	28	0.883739816
trees	eea	Cerrado_denso	EEA_100.20	roupmont	1	0.028037229
trees	eea	Cerrado_denso	EEA_100.20	sipaguia	1	0.019904251
trees	eea	Cerrado_denso	EEA_100.20	syagroma	4	0.064255567
trees	eea	Cerrado_denso	EEA_100.20	sympmose	3	0.385567633
trees	eea	Cerrado_denso	EEA_100.20	symptenu	9	0.306211436
trees	eea	Cerrado_denso	EEA_100.20	tapiguia	8	0.167172963
trees	eea	Cerrado_denso	EEA_100.20	termbras	2	0.048802426
trees	eea	Cerrado_denso	EEA_100.20	vochtuca	14	1.15800458
trees	eea	Cerrado_denso	EEA_100.220	amaiinte	4	0.077204163
trees	eea	Cerrado_denso	EEA_100.220	byrslaxi	1	0.022733681
trees	eea	Cerrado_denso	EEA_100.220	copalang	77	6.12604107
trees	eea	Cerrado_denso	EEA_100.220	crotflor	2	0.066785102
trees	eea	Cerrado_denso	EEA_100.220	daphutil	8	0.106022989
trees	eea	Cerrado_denso	EEA_100.220	erytdeci	3	0.083647132
trees	eea	Cerrado_denso	EEA_100.220	eugeaura	1	0.079282741
trees	eea	Cerrado_denso	EEA_100.220	faramont	5	0.079147193
trees	eea	Cerrado_denso	EEA_100.220	gochpoly	6	1.333272456
trees	eea	Cerrado_denso	EEA_100.220	guapgrac	1	0.061527663
trees	eea	Cerrado_denso	EEA_100.220	ixorbrev	2	0.167748852
trees	eea	Cerrado_denso	EEA_100.220	lepteleg	1	0.021193251
trees	eea	Cerrado_denso	EEA_100.220	machacut	27	4.001757165
trees	eea	Cerrado_denso	EEA_100.220	maprguia	1	0.0399129
trees	eea	Cerrado_denso	EEA_100.220	myrcbell	1	0.041355587
trees	eea	Cerrado_denso	EEA_100.220	myrcguia	7	0.113876965
trees	eea	Cerrado_denso	EEA_100.220	myrcmult	25	0.489841502
trees	eea	Cerrado_denso	EEA_100.220	myrcvenu	9	0.133467743
trees	eea	Cerrado_denso	EEA_100.220	myrslanc	1	0.068266635
trees	eea	Cerrado_denso	EEA_100.220	myrsumbe	8	0.178774181
trees	eea	Cerrado_denso	EEA_100.220	nectcusp	1	0.010941517
trees	eea	Cerrado_denso	EEA_100.220	ocotcory	27	2.696205464
trees	eea	Cerrado_denso	EEA_100.220	peraglab	7	0.167038615
trees	eea	Cerrado_denso	EEA_100.220	perswill	3	1.38460075
trees	eea	Cerrado_denso	EEA_100.220	platreti	1	0.07181191
trees	eea	Cerrado_denso	EEA_100.220	prothept	3	0.15954222
trees	eea	Cerrado_denso	EEA_100.220	qualcord	7	0.407857073
trees	eea	Cerrado_denso	EEA_100.220	qualgran	1	0.027167004
trees	eea	Cerrado_denso	EEA_100.220	styrcamp	1	0.020517807
trees	eea	Cerrado_denso	EEA_100.220	syagroma	4	0.145194399
trees	eea	Cerrado_denso	EEA_100.220	sympmose	5	0.654441715
trees	eea	Cerrado_denso	EEA_100.220	symptenu	4	0.144058058
trees	eea	Cerrado_denso	EEA_100.220	tapiguia	20	0.882506644
trees	eea	Cerrado_denso	EEA_100.220	termbras	4	0.171798352
trees	eea	Cerrado_denso	EEA_100.220	vochtuca	24	2.755465258
trees	eea	Cerrado_denso	EEA_100.220	xyloarom	33	0.558951997
trees	eea	Cerrado_denso	EEA_100.260	amaiinte	1	0.011968113
trees	eea	Cerrado_denso	EEA_100.260	annocras	1	0.041601409
trees	eea	Cerrado_denso	EEA_100.260	byrslaxi	13	0.619416084
trees	eea	Cerrado_denso	EEA_100.260	copalang	89	4.919181368
trees	eea	Cerrado_denso	EEA_100.260	daphutil	6	0.118909165
trees	eea	Cerrado_denso	EEA_100.260	eriograc	3	0.193037384
trees	eea	Cerrado_denso	EEA_100.260	erytdeci	1	0.013940929
trees	eea	Cerrado_denso	EEA_100.260	eugeaura	1	0.043459686
trees	eea	Cerrado_denso	EEA_100.260	faramont	6	0.088775908
trees	eea	Cerrado_denso	EEA_100.260	gochpoly	6	0.776697184
trees	eea	Cerrado_denso	EEA_100.260	guapgrac	2	0.087246606
trees	eea	Cerrado_denso	EEA_100.260	guapnoxi	2	0.148361526
trees	eea	Cerrado_denso	EEA_100.260	ixorbrev	1	0.04043596
trees	eea	Cerrado_denso	EEA_100.260	lepteleg	5	0.143592845
trees	eea	Cerrado_denso	EEA_100.260	machacut	33	3.149717028
trees	eea	Cerrado_denso	EEA_100.260	maprguia	2	0.044600341
trees	eea	Cerrado_denso	EEA_100.260	micoligu	2	0.067395906
trees	eea	Cerrado_denso	EEA_100.260	myrcguia	6	0.216042
trees	eea	Cerrado_denso	EEA_100.260	myrcling	3	0.079658937
trees	eea	Cerrado_denso	EEA_100.260	myrcmult	9	0.157632342
trees	eea	Cerrado_denso	EEA_100.260	myrctome	1	0.01439313
trees	eea	Cerrado_denso	EEA_100.260	myrcvenu	5	0.134741748
trees	eea	Cerrado_denso	EEA_100.260	myrslanc	3	0.07800204
trees	eea	Cerrado_denso	EEA_100.260	myrsumbe	26	0.636169514
trees	eea	Cerrado_denso	EEA_100.260	ocotcory	21	1.96246222
trees	eea	Cerrado_denso	EEA_100.260	ouraspec	4	0.150782318
trees	eea	Cerrado_denso	EEA_100.260	peraglab	5	0.171763353
trees	eea	Cerrado_denso	EEA_100.260	piptaxil	3	0.165224305
trees	eea	Cerrado_denso	EEA_100.260	poutrami	4	0.164950355
trees	eea	Cerrado_denso	EEA_100.260	prothept	6	0.221847431
trees	eea	Cerrado_denso	EEA_100.260	qualcord	17	0.823397856
trees	eea	Cerrado_denso	EEA_100.260	qualgran	2	0.138437818
trees	eea	Cerrado_denso	EEA_100.260	sipaguia	2	0.035994114
trees	eea	Cerrado_denso	EEA_100.260	syagroma	1	0.015335636
trees	eea	Cerrado_denso	EEA_100.260	sympmose	12	1.489750179
trees	eea	Cerrado_denso	EEA_100.260	symptenu	2	0.080484333
trees	eea	Cerrado_denso	EEA_100.260	tapiguia	34	1.125918719
trees	eea	Cerrado_denso	EEA_100.260	termbras	11	0.387879178
trees	eea	Cerrado_denso	EEA_100.260	vochtuca	50	3.517373146
trees	eea	Cerrado_denso	EEA_100.260	xyloarom	62	1.171755693
trees	eea	Cerrado_denso	EEA_100.300	amaiinte	4	0.101202332
trees	eea	Cerrado_denso	EEA_100.300	bowdvirg	1	0.237931676
trees	eea	Cerrado_denso	EEA_100.300	byrslaxi	8	0.398441958
trees	eea	Cerrado_denso	EEA_100.300	copalang	92	6.526502287
trees	eea	Cerrado_denso	EEA_100.300	daphutil	9	0.183123126
trees	eea	Cerrado_denso	EEA_100.300	eugeaura	2	0.023163271
trees	eea	Cerrado_denso	EEA_100.300	faramont	19	0.413252559
trees	eea	Cerrado_denso	EEA_100.300	gochpoly	3	0.665366319
trees	eea	Cerrado_denso	EEA_100.300	guapnoxi	2	0.175411734
trees	eea	Cerrado_denso	EEA_100.300	guapoppo	1	0.013650942
trees	eea	Cerrado_denso	EEA_100.300	ixorbrev	1	0.02702554
trees	eea	Cerrado_denso	EEA_100.300	lepteleg	1	0.025830161
trees	eea	Cerrado_denso	EEA_100.300	machacut	32	1.692563106
trees	eea	Cerrado_denso	EEA_100.300	maprguia	1	0.075236337
trees	eea	Cerrado_denso	EEA_100.300	mataelae	1	0.015521147
trees	eea	Cerrado_denso	EEA_100.300	micoligu	10	0.323532848
trees	eea	Cerrado_denso	EEA_100.300	myrcbell	1	0.104693581
trees	eea	Cerrado_denso	EEA_100.300	myrcguia	8	0.135482716
trees	eea	Cerrado_denso	EEA_100.300	myrcling	3	0.088687836
trees	eea	Cerrado_denso	EEA_100.300	myrcmult	11	0.228089393
trees	eea	Cerrado_denso	EEA_100.300	myrslanc	2	0.029349207
trees	eea	Cerrado_denso	EEA_100.300	myrsumbe	7	0.134446703
trees	eea	Cerrado_denso	EEA_100.300	ocotcory	30	2.699841276
trees	eea	Cerrado_denso	EEA_100.300	peraglab	14	0.532773775
trees	eea	Cerrado_denso	EEA_100.300	plenpopu	1	0.027560729
trees	eea	Cerrado_denso	EEA_100.300	prothept	22	0.560288681
trees	eea	Cerrado_denso	EEA_100.300	qualcord	14	0.559268584
trees	eea	Cerrado_denso	EEA_100.300	qualgran	6	0.906159264
trees	eea	Cerrado_denso	EEA_100.300	sipaguia	5	0.065480865
trees	eea	Cerrado_denso	EEA_100.300	syagroma	1	0.016561497
trees	eea	Cerrado_denso	EEA_100.300	sympmose	16	1.215759859
trees	eea	Cerrado_denso	EEA_100.300	symptenu	1	0.014061096
trees	eea	Cerrado_denso	EEA_100.300	tapiguia	42	1.225311022
trees	eea	Cerrado_denso	EEA_100.300	termbras	2	0.079514517
trees	eea	Cerrado_denso	EEA_100.300	vochtuca	32	3.124533364
trees	eea	Cerrado_denso	EEA_100.300	xyloarom	64	1.200927999
trees	eea	Cerrado_denso	EEA_100.300	xylobras	1	0.012286818
trees	eea	Cerrado_denso	EEA_100.60	amaiinte	6	0.161613562
trees	eea	Cerrado_denso	EEA_100.60	cletscab	1	0.140275548
trees	eea	Cerrado_denso	EEA_100.60	copalang	78	6.675179224
trees	eea	Cerrado_denso	EEA_100.60	dalbmisc	1	0.545436073
trees	eea	Cerrado_denso	EEA_100.60	daphutil	1	0.031054308
trees	eea	Cerrado_denso	EEA_100.60	eriograc	1	0.037387694
trees	eea	Cerrado_denso	EEA_100.60	gochpoly	3	0.187822969
trees	eea	Cerrado_denso	EEA_100.60	guapoppo	3	0.07199574
trees	eea	Cerrado_denso	EEA_100.60	handcfoc	5	0.201380323
trees	eea	Cerrado_denso	EEA_100.60	ilexpara	2	0.033153157
trees	eea	Cerrado_denso	EEA_100.60	ixorbrev	4	0.073655991
trees	eea	Cerrado_denso	EEA_100.60	lepteleg	13	0.561169471
trees	eea	Cerrado_denso	EEA_100.60	machacut	32	2.609057253
trees	eea	Cerrado_denso	EEA_100.60	machbras	2	0.117285247
trees	eea	Cerrado_denso	EEA_100.60	micoligu	2	0.070378337
trees	eea	Cerrado_denso	EEA_100.60	myrcguia	13	0.195816648
trees	eea	Cerrado_denso	EEA_100.60	myrcling	1	0.017128098
trees	eea	Cerrado_denso	EEA_100.60	myrcmult	27	0.599040895
trees	eea	Cerrado_denso	EEA_100.60	myrcvenu	2	0.048849244
trees	eea	Cerrado_denso	EEA_100.60	myrslanc	18	0.381396672
trees	eea	Cerrado_denso	EEA_100.60	myrsumbe	8	0.133245078
trees	eea	Cerrado_denso	EEA_100.60	ocotcory	48	3.13470124
trees	eea	Cerrado_denso	EEA_100.60	peraglab	19	1.161651634
trees	eea	Cerrado_denso	EEA_100.60	perswill	7	1.004235486
trees	eea	Cerrado_denso	EEA_100.60	piptaxil	2	0.159767767
trees	eea	Cerrado_denso	EEA_100.60	plenpopu	1	0.076262077
trees	eea	Cerrado_denso	EEA_100.60	prothept	2	0.046434182
trees	eea	Cerrado_denso	EEA_100.60	prunmyrt	1	0.0451371
trees	eea	Cerrado_denso	EEA_100.60	qualcord	44	1.007939201
trees	eea	Cerrado_denso	EEA_100.60	qualgran	2	0.230642469
trees	eea	Cerrado_denso	EEA_100.60	syagroma	6	0.225004827
trees	eea	Cerrado_denso	EEA_100.60	sympmose	10	1.232573162
trees	eea	Cerrado_denso	EEA_100.60	symppube	1	0.01121323
trees	eea	Cerrado_denso	EEA_100.60	symptenu	17	1.332787775
trees	eea	Cerrado_denso	EEA_100.60	tapiguia	27	0.986318099
trees	eea	Cerrado_denso	EEA_100.60	termbras	2	0.025456036
trees	eea	Cerrado_denso	EEA_100.60	vochtuca	22	1.532849134
trees	eea	Cerrado_denso	EEA_100.60	xyloarom	1	0.011928792
trees	eea	Cerrado_denso	EEA_140.100	amaiinte	14	0.458744885
trees	eea	Cerrado_denso	EEA_140.100	byrslaxi	2	0.13481744
trees	eea	Cerrado_denso	EEA_140.100	copalang	79	7.998996929
trees	eea	Cerrado_denso	EEA_140.100	crotflor	1	0.019538138
trees	eea	Cerrado_denso	EEA_140.100	gochpoly	1	0.082798826
trees	eea	Cerrado_denso	EEA_140.100	guapoppo	1	0.061659231
trees	eea	Cerrado_denso	EEA_140.100	handcfoc	1	0.16001211
trees	eea	Cerrado_denso	EEA_140.100	machacut	14	1.829977236
trees	eea	Cerrado_denso	EEA_140.100	machbras	9	0.659805096
trees	eea	Cerrado_denso	EEA_140.100	maprguia	2	0.099781205
trees	eea	Cerrado_denso	EEA_140.100	maytrobu	1	0.025073944
trees	eea	Cerrado_denso	EEA_140.100	micoligu	2	0.059782855
trees	eea	Cerrado_denso	EEA_140.100	myrcguia	47	1.092264505
trees	eea	Cerrado_denso	EEA_140.100	myrcmult	22	0.498389581
trees	eea	Cerrado_denso	EEA_140.100	myrcsple	7	0.239757725
trees	eea	Cerrado_denso	EEA_140.100	myrcvenu	16	0.389947722
trees	eea	Cerrado_denso	EEA_140.100	myrslanc	6	0.174559803
trees	eea	Cerrado_denso	EEA_140.100	myrsumbe	16	0.435734478
trees	eea	Cerrado_denso	EEA_140.100	nectcusp	1	0.030934868
trees	eea	Cerrado_denso	EEA_140.100	ocotcory	17	1.813763678
trees	eea	Cerrado_denso	EEA_140.100	peraglab	3	0.065626796
trees	eea	Cerrado_denso	EEA_140.100	perswill	3	1.107893499
trees	eea	Cerrado_denso	EEA_140.100	piptaxil	2	0.105953818
trees	eea	Cerrado_denso	EEA_140.100	poutrami	1	0.08312704
trees	eea	Cerrado_denso	EEA_140.100	prothept	3	0.086891704
trees	eea	Cerrado_denso	EEA_140.100	qualcord	1	0.015340625
trees	eea	Cerrado_denso	EEA_140.100	qualgran	1	0.259014943
trees	eea	Cerrado_denso	EEA_140.100	roupmont	1	0.016100852
trees	eea	Cerrado_denso	EEA_140.100	syagroma	10	0.171866251
trees	eea	Cerrado_denso	EEA_140.100	sympmose	15	0.971864561
trees	eea	Cerrado_denso	EEA_140.100	tapiguia	10	0.390191867
trees	eea	Cerrado_denso	EEA_140.100	termbras	1	0.033154361
trees	eea	Cerrado_denso	EEA_140.100	vochtuca	15	0.950420046
trees	eea	Cerrado_denso	EEA_140.100	xyloarom	17	0.232241003
trees	eea	Cerrado_denso	EEA_140.140	amaiinte	5	0.15730098
trees	eea	Cerrado_denso	EEA_140.140	byrslaxi	5	0.224970867
trees	eea	Cerrado_denso	EEA_140.140	copalang	60	8.922065249
trees	eea	Cerrado_denso	EEA_140.140	dalbmisc	1	0.230263911
trees	eea	Cerrado_denso	EEA_140.140	daphutil	3	0.047228017
trees	eea	Cerrado_denso	EEA_140.140	faramont	4	0.079260455
trees	eea	Cerrado_denso	EEA_140.140	gochpoly	1	0.472999027
trees	eea	Cerrado_denso	EEA_140.140	ilexpara	1	0.011795663
trees	eea	Cerrado_denso	EEA_140.140	machacut	15	1.411137973
trees	eea	Cerrado_denso	EEA_140.140	machbras	4	0.632253273
trees	eea	Cerrado_denso	EEA_140.140	maprguia	2	0.046324933
trees	eea	Cerrado_denso	EEA_140.140	maytrobu	2	0.064344185
trees	eea	Cerrado_denso	EEA_140.140	myrcguia	39	1.360805164
trees	eea	Cerrado_denso	EEA_140.140	myrcmult	10	0.273521258
trees	eea	Cerrado_denso	EEA_140.140	myrcsple	4	0.128577304
trees	eea	Cerrado_denso	EEA_140.140	myrcvenu	6	0.214806167
trees	eea	Cerrado_denso	EEA_140.140	myrslanc	2	0.027438283
trees	eea	Cerrado_denso	EEA_140.140	myrsumbe	24	0.533643818
trees	eea	Cerrado_denso	EEA_140.140	nectcusp	10	0.317513151
trees	eea	Cerrado_denso	EEA_140.140	ocotcory	15	2.287682301
trees	eea	Cerrado_denso	EEA_140.140	ormoarbo	2	0.055145514
trees	eea	Cerrado_denso	EEA_140.140	peraglab	1	0.128904862
trees	eea	Cerrado_denso	EEA_140.140	perswill	2	0.781477017
trees	eea	Cerrado_denso	EEA_140.140	piptaxil	2	0.292350876
trees	eea	Cerrado_denso	EEA_140.140	plateleg	1	0.128157823
trees	eea	Cerrado_denso	EEA_140.140	poutrami	1	0.23744383
trees	eea	Cerrado_denso	EEA_140.140	prothept	1	0.055992958
trees	eea	Cerrado_denso	EEA_140.140	qualcord	1	0.013662343
trees	eea	Cerrado_denso	EEA_140.140	sipaguia	2	0.030514592
trees	eea	Cerrado_denso	EEA_140.140	syagroma	5	0.113145983
trees	eea	Cerrado_denso	EEA_140.140	sympmose	19	1.315784248
trees	eea	Cerrado_denso	EEA_140.140	symptenu	1	0.036752335
trees	eea	Cerrado_denso	EEA_140.140	tapiguia	2	0.285937238
trees	eea	Cerrado_denso	EEA_140.140	vochtuca	27	2.9214661
trees	eea	Cerrado_denso	EEA_140.140	xyloarom	38	0.701937452
trees	eea	Cerrado_denso	EEA_140.180	amaiinte	1	0.010526027
trees	eea	Cerrado_denso	EEA_140.180	byrslaxi	5	0.082659367
trees	eea	Cerrado_denso	EEA_140.180	copalang	21	3.402333759
trees	eea	Cerrado_denso	EEA_140.180	daphutil	3	0.104228335
trees	eea	Cerrado_denso	EEA_140.180	gochpoly	1	0.016053191
trees	eea	Cerrado_denso	EEA_140.180	guapgrac	1	0.065302127
trees	eea	Cerrado_denso	EEA_140.180	machacut	23	2.835351464
trees	eea	Cerrado_denso	EEA_140.180	machbras	2	0.157116612
trees	eea	Cerrado_denso	EEA_140.180	maprguia	2	0.070957757
trees	eea	Cerrado_denso	EEA_140.180	maytrobu	2	0.038680823
trees	eea	Cerrado_denso	EEA_140.180	micoligu	10	0.330416049
trees	eea	Cerrado_denso	EEA_140.180	micosell	5	0.268141879
trees	eea	Cerrado_denso	EEA_140.180	myrcguia	31	0.944978252
trees	eea	Cerrado_denso	EEA_140.180	myrcmult	5	0.097303044
trees	eea	Cerrado_denso	EEA_140.180	myrcsple	1	0.037460123
trees	eea	Cerrado_denso	EEA_140.180	myrcvenu	2	0.159989804
trees	eea	Cerrado_denso	EEA_140.180	myrslanc	15	0.363127777
trees	eea	Cerrado_denso	EEA_140.180	myrsumbe	13	0.318940794
trees	eea	Cerrado_denso	EEA_140.180	nectcusp	7	0.151721981
trees	eea	Cerrado_denso	EEA_140.180	ocotcory	29	2.261084316
trees	eea	Cerrado_denso	EEA_140.180	peraglab	4	0.1561823
trees	eea	Cerrado_denso	EEA_140.180	prothept	1	0.052708013
trees	eea	Cerrado_denso	EEA_140.180	qualcord	1	0.102846017
trees	eea	Cerrado_denso	EEA_140.180	stryobov	1	0.010419738
trees	eea	Cerrado_denso	EEA_140.180	styrcamp	1	0.009868151
trees	eea	Cerrado_denso	EEA_140.180	syagroma	7	0.102697151
trees	eea	Cerrado_denso	EEA_140.180	sympmose	37	2.111156399
trees	eea	Cerrado_denso	EEA_140.180	tapiguia	6	0.184312499
trees	eea	Cerrado_denso	EEA_140.180	vochtuca	78	3.648581441
trees	eea	Cerrado_denso	EEA_140.180	xyloarom	39	0.645233261
trees	eea	Cerrado_denso	EEA_140.20	amaiinte	18	0.486296673
trees	eea	Cerrado_denso	EEA_140.20	bauhbrev	1	0.01512065
trees	eea	Cerrado_denso	EEA_140.20	byrslaxi	1	0.229261573
trees	eea	Cerrado_denso	EEA_140.20	caselasi	1	0.010315793
trees	eea	Cerrado_denso	EEA_140.20	copalang	69	7.541019939
trees	eea	Cerrado_denso	EEA_140.20	crotflor	2	0.152312532
trees	eea	Cerrado_denso	EEA_140.20	eugeplur	1	0.026376487
trees	eea	Cerrado_denso	EEA_140.20	faramont	8	0.135277776
trees	eea	Cerrado_denso	EEA_140.20	gochpoly	2	0.563528431
trees	eea	Cerrado_denso	EEA_140.20	guapgrac	1	0.035796062
trees	eea	Cerrado_denso	EEA_140.20	ixorbrev	27	0.738883426
trees	eea	Cerrado_denso	EEA_140.20	machacut	15	2.081608652
trees	eea	Cerrado_denso	EEA_140.20	machbras	10	0.787680235
trees	eea	Cerrado_denso	EEA_140.20	maprguia	2	0.029409479
trees	eea	Cerrado_denso	EEA_140.20	myrcguia	8	0.183537542
trees	eea	Cerrado_denso	EEA_140.20	myrcmult	19	0.379462332
trees	eea	Cerrado_denso	EEA_140.20	myrcsple	11	0.225593136
trees	eea	Cerrado_denso	EEA_140.20	myrcvenu	9	0.17318595
trees	eea	Cerrado_denso	EEA_140.20	myrslanc	8	0.152696401
trees	eea	Cerrado_denso	EEA_140.20	myrsumbe	1	0.023548057
trees	eea	Cerrado_denso	EEA_140.20	ocotcory	27	4.016380259
trees	eea	Cerrado_denso	EEA_140.20	peraglab	24	4.254125163
trees	eea	Cerrado_denso	EEA_140.20	perswill	17	2.865838933
trees	eea	Cerrado_denso	EEA_140.20	plateleg	6	0.658662037
trees	eea	Cerrado_denso	EEA_140.20	prothept	2	0.027800764
trees	eea	Cerrado_denso	EEA_140.20	qualcord	7	0.170020303
trees	eea	Cerrado_denso	EEA_140.20	qualgran	1	0.029709752
trees	eea	Cerrado_denso	EEA_140.20	syagroma	4	0.151748864
trees	eea	Cerrado_denso	EEA_140.20	sympmose	11	1.013501295
trees	eea	Cerrado_denso	EEA_140.20	tapiguia	3	0.138613842
trees	eea	Cerrado_denso	EEA_140.20	termbras	3	0.213730088
trees	eea	Cerrado_denso	EEA_140.20	vochtuca	1	0.175467976
trees	eea	Cerrado_denso	EEA_140.220	amaiinte	13	0.269824266
trees	eea	Cerrado_denso	EEA_140.220	byrslaxi	13	0.750534443
trees	eea	Cerrado_denso	EEA_140.220	copalang	107	6.404278347
trees	eea	Cerrado_denso	EEA_140.220	daphutil	3	0.047875409
trees	eea	Cerrado_denso	EEA_140.220	eugeplur	1	0.011631285
trees	eea	Cerrado_denso	EEA_140.220	faramont	1	0.020951131
trees	eea	Cerrado_denso	EEA_140.220	gochpoly	4	0.394198543
trees	eea	Cerrado_denso	EEA_140.220	guapoppo	1	0.013650942
trees	eea	Cerrado_denso	EEA_140.220	machacut	28	2.968002074
trees	eea	Cerrado_denso	EEA_140.220	machbras	2	0.023418272
trees	eea	Cerrado_denso	EEA_140.220	maprguia	1	0.010197089
trees	eea	Cerrado_denso	EEA_140.220	micoligu	3	0.095185706
trees	eea	Cerrado_denso	EEA_140.220	micosell	8	0.251359043
trees	eea	Cerrado_denso	EEA_140.220	myrcguia	17	0.274493718
trees	eea	Cerrado_denso	EEA_140.220	myrcmult	17	0.252141358
trees	eea	Cerrado_denso	EEA_140.220	myrcvenu	11	0.247662698
trees	eea	Cerrado_denso	EEA_140.220	myrslanc	13	0.273146967
trees	eea	Cerrado_denso	EEA_140.220	myrsumbe	11	0.259811788
trees	eea	Cerrado_denso	EEA_140.220	nectcusp	3	0.036067598
trees	eea	Cerrado_denso	EEA_140.220	ocotcory	29	2.460923992
trees	eea	Cerrado_denso	EEA_140.220	peraglab	6	0.358392508
trees	eea	Cerrado_denso	EEA_140.220	perswill	2	0.689074506
trees	eea	Cerrado_denso	EEA_140.220	poutrami	1	0.134376128
trees	eea	Cerrado_denso	EEA_140.220	prothept	9	0.254474919
trees	eea	Cerrado_denso	EEA_140.220	stryobov	1	0.016401222
trees	eea	Cerrado_denso	EEA_140.220	syagroma	5	0.14762023
trees	eea	Cerrado_denso	EEA_140.220	sympmose	25	1.128656496
trees	eea	Cerrado_denso	EEA_140.220	tapiguia	15	0.506617467
trees	eea	Cerrado_denso	EEA_140.220	vochtuca	34	1.168714983
trees	eea	Cerrado_denso	EEA_140.220	xyloarom	43	0.620770844
trees	eea	Cerrado_denso	EEA_140.260	amaiinte	4	0.062662378
trees	eea	Cerrado_denso	EEA_140.260	byrslaxi	7	0.524551357
trees	eea	Cerrado_denso	EEA_140.260	cletscab	1	0.12969323
trees	eea	Cerrado_denso	EEA_140.260	copalang	99	5.944801152
trees	eea	Cerrado_denso	EEA_140.260	daphutil	2	0.06788527
trees	eea	Cerrado_denso	EEA_140.260	entegumm	1	0.039269144
trees	eea	Cerrado_denso	EEA_140.260	eriograc	1	0.012448989
trees	eea	Cerrado_denso	EEA_140.260	eugeplur	1	0.011631285
trees	eea	Cerrado_denso	EEA_140.260	gochpoly	1	0.098123333
trees	eea	Cerrado_denso	EEA_140.260	guapnoxi	1	0.016861355
trees	eea	Cerrado_denso	EEA_140.260	ixorbrev	1	0.025818253
trees	eea	Cerrado_denso	EEA_140.260	machacut	20	1.752365834
trees	eea	Cerrado_denso	EEA_140.260	maprguia	1	0.024410931
trees	eea	Cerrado_denso	EEA_140.260	micosell	1	0.024519962
trees	eea	Cerrado_denso	EEA_140.260	myrcguia	9	0.193763033
trees	eea	Cerrado_denso	EEA_140.260	myrcling	1	0.052201497
trees	eea	Cerrado_denso	EEA_140.260	myrcmult	8	0.167479752
trees	eea	Cerrado_denso	EEA_140.260	myrcvenu	3	0.079810316
trees	eea	Cerrado_denso	EEA_140.260	myrslanc	4	0.057914885
trees	eea	Cerrado_denso	EEA_140.260	myrsumbe	13	0.431629531
trees	eea	Cerrado_denso	EEA_140.260	nectcusp	1	0.018583366
trees	eea	Cerrado_denso	EEA_140.260	ocotcory	27	2.013701192
trees	eea	Cerrado_denso	EEA_140.260	peraglab	11	1.36695951
trees	eea	Cerrado_denso	EEA_140.260	perswill	2	0.353379815
trees	eea	Cerrado_denso	EEA_140.260	poutrami	7	0.388588747
trees	eea	Cerrado_denso	EEA_140.260	prothept	9	0.539949688
trees	eea	Cerrado_denso	EEA_140.260	qualcord	6	0.239955475
trees	eea	Cerrado_denso	EEA_140.260	qualgran	5	0.724403497
trees	eea	Cerrado_denso	EEA_140.260	sipaguia	7	0.086178596
trees	eea	Cerrado_denso	EEA_140.260	syagroma	2	0.017745807
trees	eea	Cerrado_denso	EEA_140.260	sympmose	16	2.168143795
trees	eea	Cerrado_denso	EEA_140.260	tapiguia	21	0.812571863
trees	eea	Cerrado_denso	EEA_140.260	vochtuca	39	2.896606794
trees	eea	Cerrado_denso	EEA_140.260	xyloarom	48	0.813136695
trees	eea	Cerrado_denso	EEA_140.300	amaiinte	2	0.025705113
trees	eea	Cerrado_denso	EEA_140.300	byrslaxi	12	0.428088652
trees	eea	Cerrado_denso	EEA_140.300	copalang	75	4.495534212
trees	eea	Cerrado_denso	EEA_140.300	dalbmisc	1	0.018736684
trees	eea	Cerrado_denso	EEA_140.300	daphutil	13	0.228015918
trees	eea	Cerrado_denso	EEA_140.300	faramont	16	0.293829205
trees	eea	Cerrado_denso	EEA_140.300	gochpoly	4	0.47353415
trees	eea	Cerrado_denso	EEA_140.300	guapgrac	4	0.12626126
trees	eea	Cerrado_denso	EEA_140.300	guapnoxi	2	0.275273638
trees	eea	Cerrado_denso	EEA_140.300	ixorbrev	1	0.050687248
trees	eea	Cerrado_denso	EEA_140.300	lepteleg	2	0.064793138
trees	eea	Cerrado_denso	EEA_140.300	machacut	33	1.733792746
trees	eea	Cerrado_denso	EEA_140.300	maprguia	1	0.008902959
trees	eea	Cerrado_denso	EEA_140.300	micoligu	4	0.140583025
trees	eea	Cerrado_denso	EEA_140.300	myrcguia	7	0.132575679
trees	eea	Cerrado_denso	EEA_140.300	myrcling	3	0.073861062
trees	eea	Cerrado_denso	EEA_140.300	myrcmult	12	0.219635356
trees	eea	Cerrado_denso	EEA_140.300	myrcvenu	2	0.026673246
trees	eea	Cerrado_denso	EEA_140.300	myrslanc	2	0.021364546
trees	eea	Cerrado_denso	EEA_140.300	myrsumbe	9	0.20167971
trees	eea	Cerrado_denso	EEA_140.300	ocotcory	33	3.056278916
trees	eea	Cerrado_denso	EEA_140.300	peraglab	9	1.856894037
trees	eea	Cerrado_denso	EEA_140.300	perswill	1	0.065662012
trees	eea	Cerrado_denso	EEA_140.300	plenpopu	1	0.108005021
trees	eea	Cerrado_denso	EEA_140.300	poutrami	1	0.039788635
trees	eea	Cerrado_denso	EEA_140.300	prothept	17	0.928511097
trees	eea	Cerrado_denso	EEA_140.300	qualcord	22	0.671689431
trees	eea	Cerrado_denso	EEA_140.300	qualgran	1	0.232831866
trees	eea	Cerrado_denso	EEA_140.300	sipaguia	4	0.042740591
trees	eea	Cerrado_denso	EEA_140.300	stryobov	1	0.006928701
trees	eea	Cerrado_denso	EEA_140.300	syagroma	3	0.080736289
trees	eea	Cerrado_denso	EEA_140.300	sympmose	16	1.373722732
trees	eea	Cerrado_denso	EEA_140.300	tapiguia	29	0.859803805
trees	eea	Cerrado_denso	EEA_140.300	termbras	1	0.027623922
trees	eea	Cerrado_denso	EEA_140.300	vochtuca	42	2.558742618
trees	eea	Cerrado_denso	EEA_140.300	xyloarom	73	1.500829645
trees	eea	Cerrado_denso	EEA_140.60	amaiinte	13	0.338186475
trees	eea	Cerrado_denso	EEA_140.60	cletscab	1	0.01056131
trees	eea	Cerrado_denso	EEA_140.60	copalang	85	8.154817681
trees	eea	Cerrado_denso	EEA_140.60	faramont	4	0.069988988
trees	eea	Cerrado_denso	EEA_140.60	gochpoly	3	0.82370969
trees	eea	Cerrado_denso	EEA_140.60	guapoppo	1	0.299346903
trees	eea	Cerrado_denso	EEA_140.60	ilexpara	1	0.009184576
trees	eea	Cerrado_denso	EEA_140.60	ixorbrev	5	0.130539103
trees	eea	Cerrado_denso	EEA_140.60	machacut	17	1.295639886
trees	eea	Cerrado_denso	EEA_140.60	machbras	4	0.147863527
trees	eea	Cerrado_denso	EEA_140.60	maprguia	1	0.011594109
trees	eea	Cerrado_denso	EEA_140.60	myrcguia	10	0.204494302
trees	eea	Cerrado_denso	EEA_140.60	myrcmult	26	0.50584968
trees	eea	Cerrado_denso	EEA_140.60	myrcsple	8	0.258037331
trees	eea	Cerrado_denso	EEA_140.60	myrcvenu	2	0.026807815
trees	eea	Cerrado_denso	EEA_140.60	myrslanc	2	0.029123542
trees	eea	Cerrado_denso	EEA_140.60	nectcusp	1	0.070582097
trees	eea	Cerrado_denso	EEA_140.60	ocotcory	21	2.447492024
trees	eea	Cerrado_denso	EEA_140.60	peraglab	12	1.370000943
trees	eea	Cerrado_denso	EEA_140.60	perswill	8	0.93320368
trees	eea	Cerrado_denso	EEA_140.60	piptaxil	4	0.124751145
trees	eea	Cerrado_denso	EEA_140.60	plateleg	2	0.040749499
trees	eea	Cerrado_denso	EEA_140.60	prothept	3	0.048694703
trees	eea	Cerrado_denso	EEA_140.60	qualcord	2	0.038077856
trees	eea	Cerrado_denso	EEA_140.60	roupmont	1	0.01070641
trees	eea	Cerrado_denso	EEA_140.60	syagroma	6	0.094514969
trees	eea	Cerrado_denso	EEA_140.60	sympmose	24	3.876056115
trees	eea	Cerrado_denso	EEA_140.60	symptenu	4	0.036806292
trees	eea	Cerrado_denso	EEA_140.60	tapiguia	5	0.259386444
trees	eea	Cerrado_denso	EEA_140.60	termbras	2	0.093340237
trees	eea	Cerrado_denso	EEA_140.60	vochtuca	11	1.658196747
trees	eea	Cerrado_denso	EEA_140.60	xyloarom	4	0.044679534
trees	eea	Cerrado_denso	EEA_180.20	amaiinte	19	0.66624531
trees	eea	Cerrado_denso	EEA_180.20	bauhbrev	1	0.013298703
trees	eea	Cerrado_denso	EEA_180.20	cabrcanj	1	0.028206647
trees	eea	Cerrado_denso	EEA_180.20	casesylv	2	0.037346966
trees	eea	Cerrado_denso	EEA_180.20	copalang	67	7.504236376
trees	eea	Cerrado_denso	EEA_180.20	crotflor	8	0.349470128
trees	eea	Cerrado_denso	EEA_180.20	eugeaura	1	0.017259719
trees	eea	Cerrado_denso	EEA_180.20	faramont	1	0.009605
trees	eea	Cerrado_denso	EEA_180.20	gochpoly	2	0.451858518
trees	eea	Cerrado_denso	EEA_180.20	guapoppo	1	0.019685377
trees	eea	Cerrado_denso	EEA_180.20	ilexpara	2	0.02968229
trees	eea	Cerrado_denso	EEA_180.20	ixorbrev	3	0.076113276
trees	eea	Cerrado_denso	EEA_180.20	machacut	3	0.471183784
trees	eea	Cerrado_denso	EEA_180.20	machbras	12	1.559456633
trees	eea	Cerrado_denso	EEA_180.20	mataelae	4	0.116544541
trees	eea	Cerrado_denso	EEA_180.20	maytrobu	1	0.033154361
trees	eea	Cerrado_denso	EEA_180.20	myrcflor	1	0.01291083
trees	eea	Cerrado_denso	EEA_180.20	myrcguia	14	0.252980745
trees	eea	Cerrado_denso	EEA_180.20	myrcmult	9	0.278852385
trees	eea	Cerrado_denso	EEA_180.20	myrcsple	28	0.970688588
trees	eea	Cerrado_denso	EEA_180.20	myrcvenu	4	0.093208961
trees	eea	Cerrado_denso	EEA_180.20	myrsumbe	1	0.063638628
trees	eea	Cerrado_denso	EEA_180.20	nectcusp	7	0.286109038
trees	eea	Cerrado_denso	EEA_180.20	ocotcory	20	2.575086175
trees	eea	Cerrado_denso	EEA_180.20	peraglab	7	1.282485028
trees	eea	Cerrado_denso	EEA_180.20	perswill	6	1.487209468
trees	eea	Cerrado_denso	EEA_180.20	plateleg	8	2.307479587
trees	eea	Cerrado_denso	EEA_180.20	prothept	7	0.287521654
trees	eea	Cerrado_denso	EEA_180.20	qualcord	3	0.093665367
trees	eea	Cerrado_denso	EEA_180.20	syagroma	3	0.030775003
trees	eea	Cerrado_denso	EEA_180.20	sympmose	2	0.29377017
trees	eea	Cerrado_denso	EEA_180.20	tapiguia	1	0.114301798
trees	eea	Cerrado_denso	EEA_180.20	termbras	2	0.141271483
trees	eea	Cerrado_denso	EEA_180.20	vochtuca	2	0.694281657
trees	eea	Cerrado_denso	EEA_180.20	xyloarom	3	0.066765349
trees	eea	Cerrado_denso	EEA_180.60	amaiinte	17	0.516815267
trees	eea	Cerrado_denso	EEA_180.60	byrslaxi	2	0.03105733
trees	eea	Cerrado_denso	EEA_180.60	copalang	80	7.160428209
trees	eea	Cerrado_denso	EEA_180.60	crotflor	1	0.100213524
trees	eea	Cerrado_denso	EEA_180.60	faramont	4	0.079118073
trees	eea	Cerrado_denso	EEA_180.60	ilexpara	2	0.034825521
trees	eea	Cerrado_denso	EEA_180.60	ixorbrev	1	0.051040688
trees	eea	Cerrado_denso	EEA_180.60	mabefist	1	0.020050266
trees	eea	Cerrado_denso	EEA_180.60	machacut	4	1.537582016
trees	eea	Cerrado_denso	EEA_180.60	machbras	5	0.560571296
trees	eea	Cerrado_denso	EEA_180.60	maprguia	1	0.011594109
trees	eea	Cerrado_denso	EEA_180.60	mataelae	2	0.051258965
trees	eea	Cerrado_denso	EEA_180.60	myrcguia	28	0.715746096
trees	eea	Cerrado_denso	EEA_180.60	myrcmult	16	0.291933434
trees	eea	Cerrado_denso	EEA_180.60	myrcsple	11	0.366019672
trees	eea	Cerrado_denso	EEA_180.60	myrcvenu	10	0.294969477
trees	eea	Cerrado_denso	EEA_180.60	myrslanc	3	0.081546005
trees	eea	Cerrado_denso	EEA_180.60	myrsumbe	3	0.100122801
trees	eea	Cerrado_denso	EEA_180.60	nectcusp	5	0.0678321
trees	eea	Cerrado_denso	EEA_180.60	ocotcory	25	3.800410313
trees	eea	Cerrado_denso	EEA_180.60	peraglab	4	0.394615064
trees	eea	Cerrado_denso	EEA_180.60	perswill	6	1.99919602
trees	eea	Cerrado_denso	EEA_180.60	plateleg	5	0.533533211
trees	eea	Cerrado_denso	EEA_180.60	poutrami	1	0.104497583
trees	eea	Cerrado_denso	EEA_180.60	prothept	2	0.062480772
trees	eea	Cerrado_denso	EEA_180.60	qualcord	6	0.279425579
trees	eea	Cerrado_denso	EEA_180.60	qualgran	1	0.145188126
trees	eea	Cerrado_denso	EEA_180.60	syagroma	6	0.145486652
trees	eea	Cerrado_denso	EEA_180.60	sympmose	5	0.863255164
trees	eea	Cerrado_denso	EEA_180.60	symptenu	2	0.024909806
trees	eea	Cerrado_denso	EEA_180.60	tapiguia	5	0.317246252
trees	eea	Cerrado_denso	EEA_180.60	vochtuca	4	0.868484924
trees	eea	Cerrado_denso	EEA_180.60	xyloarom	5	0.070288964
trees	eea	Cerrado_denso	EEA_20.140	amaiinte	4	0.143779649
trees	eea	Cerrado_denso	EEA_20.140	anadpere	1	0.432101323
trees	eea	Cerrado_denso	EEA_20.140	bowdvirg	1	0.155651891
trees	eea	Cerrado_denso	EEA_20.140	byrslaxi	1	0.111059884
trees	eea	Cerrado_denso	EEA_20.140	copalang	58	6.13768686
trees	eea	Cerrado_denso	EEA_20.140	daphutil	2	0.051673718
trees	eea	Cerrado_denso	EEA_20.140	dimomoll	1	0.471145347
trees	eea	Cerrado_denso	EEA_20.140	erytdeci	1	0.018439558
trees	eea	Cerrado_denso	EEA_20.140	eugeaura	1	0.019275439
trees	eea	Cerrado_denso	EEA_20.140	faramont	2	0.043981819
trees	eea	Cerrado_denso	EEA_20.140	gochpoly	2	0.12277617
trees	eea	Cerrado_denso	EEA_20.140	lepteleg	7	0.261279186
trees	eea	Cerrado_denso	EEA_20.140	machacut	18	2.711062579
trees	eea	Cerrado_denso	EEA_20.140	machbras	1	0.011584714
trees	eea	Cerrado_denso	EEA_20.140	maprguia	1	0.010197089
trees	eea	Cerrado_denso	EEA_20.140	maytrobu	1	0.011844701
trees	eea	Cerrado_denso	EEA_20.140	micoligu	1	0.040091169
trees	eea	Cerrado_denso	EEA_20.140	micosell	2	0.050910885
trees	eea	Cerrado_denso	EEA_20.140	myrcbell	1	0.036466759
trees	eea	Cerrado_denso	EEA_20.140	myrcguia	8	0.253991513
trees	eea	Cerrado_denso	EEA_20.140	myrcling	2	0.281064752
trees	eea	Cerrado_denso	EEA_20.140	myrcmult	21	0.502879325
trees	eea	Cerrado_denso	EEA_20.140	myrcvenu	11	0.242711633
trees	eea	Cerrado_denso	EEA_20.140	myrslanc	2	0.040120084
trees	eea	Cerrado_denso	EEA_20.140	myrsumbe	15	0.363743891
trees	eea	Cerrado_denso	EEA_20.140	ocotcory	21	4.190797973
trees	eea	Cerrado_denso	EEA_20.140	peraglab	17	1.321428407
trees	eea	Cerrado_denso	EEA_20.140	qualcord	5	0.182541931
trees	eea	Cerrado_denso	EEA_20.140	qualgran	3	0.143739668
trees	eea	Cerrado_denso	EEA_20.140	syagroma	6	0.117276281
trees	eea	Cerrado_denso	EEA_20.140	sympmose	8	1.048660935
trees	eea	Cerrado_denso	EEA_20.140	tapiguia	17	1.184901427
trees	eea	Cerrado_denso	EEA_20.140	termbras	1	0.0110569
trees	eea	Cerrado_denso	EEA_20.140	vochtuca	38	1.249813268
trees	eea	Cerrado_denso	EEA_20.140	xyloarom	16	0.279007201
trees	eea	Cerrado_denso	EEA_20.180	amaiinte	1	0.025198381
trees	eea	Cerrado_denso	EEA_20.180	anadpere	1	0.381924712
trees	eea	Cerrado_denso	EEA_20.180	annocras	1	0.202602199
trees	eea	Cerrado_denso	EEA_20.180	bowdvirg	3	0.452029566
trees	eea	Cerrado_denso	EEA_20.180	byrslaxi	2	0.05506672
trees	eea	Cerrado_denso	EEA_20.180	copalang	46	4.026073906
trees	eea	Cerrado_denso	EEA_20.180	daphutil	3	0.05095375
trees	eea	Cerrado_denso	EEA_20.180	erytdeci	3	0.070721949
trees	eea	Cerrado_denso	EEA_20.180	eugemyrc	2	0.041249108
trees	eea	Cerrado_denso	EEA_20.180	eugeplur	3	0.049642356
trees	eea	Cerrado_denso	EEA_20.180	faramont	4	0.101386303
trees	eea	Cerrado_denso	EEA_20.180	gochpoly	2	0.873411727
trees	eea	Cerrado_denso	EEA_20.180	guaphirs	1	0.022537741
trees	eea	Cerrado_denso	EEA_20.180	guapoppo	2	0.099831656
trees	eea	Cerrado_denso	EEA_20.180	lepteleg	7	0.263242401
trees	eea	Cerrado_denso	EEA_20.180	machacut	31	2.583478325
trees	eea	Cerrado_denso	EEA_20.180	maprguia	1	0.009537292
trees	eea	Cerrado_denso	EEA_20.180	maytrobu	2	0.152196626
trees	eea	Cerrado_denso	EEA_20.180	micoligu	3	0.125242781
trees	eea	Cerrado_denso	EEA_20.180	myrcguia	8	0.250672511
trees	eea	Cerrado_denso	EEA_20.180	myrcmult	22	0.547628966
trees	eea	Cerrado_denso	EEA_20.180	myrctome	3	0.058414928
trees	eea	Cerrado_denso	EEA_20.180	myrcvenu	11	0.227712935
trees	eea	Cerrado_denso	EEA_20.180	myrslanc	3	0.079662197
trees	eea	Cerrado_denso	EEA_20.180	myrsumbe	17	0.359438771
trees	eea	Cerrado_denso	EEA_20.180	ocotcory	37	2.678524204
trees	eea	Cerrado_denso	EEA_20.180	ocotvell	1	0.040067014
trees	eea	Cerrado_denso	EEA_20.180	ouraspec	1	0.015179086
trees	eea	Cerrado_denso	EEA_20.180	peraglab	9	0.578836694
trees	eea	Cerrado_denso	EEA_20.180	piptaxil	1	0.056527026
trees	eea	Cerrado_denso	EEA_20.180	qualcord	5	0.088313585
trees	eea	Cerrado_denso	EEA_20.180	syagroma	7	0.078879481
trees	eea	Cerrado_denso	EEA_20.180	sympmose	3	0.408971373
trees	eea	Cerrado_denso	EEA_20.180	symppube	6	0.0646931
trees	eea	Cerrado_denso	EEA_20.180	tapiguia	29	1.128725193
trees	eea	Cerrado_denso	EEA_20.180	vochtuca	49	1.962442641
trees	eea	Cerrado_denso	EEA_20.180	xyloarom	25	0.46013382
trees	eea	Cerrado_denso	EEA_20.180	zantrhoi	1	0.013501086
trees	eea	Cerrado_denso	EEA_20.20	actiklot	1	0.110812836
trees	eea	Cerrado_denso	EEA_20.20	casesylv	1	0.016720712
trees	eea	Cerrado_denso	EEA_20.20	copalang	113	12.69607558
trees	eea	Cerrado_denso	EEA_20.20	entegumm	1	0.029854882
trees	eea	Cerrado_denso	EEA_20.20	erytdeci	3	0.122360896
trees	eea	Cerrado_denso	EEA_20.20	eugeaura	1	0.017259719
trees	eea	Cerrado_denso	EEA_20.20	gochpoly	11	2.174622226
trees	eea	Cerrado_denso	EEA_20.20	lafopaca	2	0.370873404
trees	eea	Cerrado_denso	EEA_20.20	lepteleg	1	0.120256229
trees	eea	Cerrado_denso	EEA_20.20	lithmoll	1	0.09119538
trees	eea	Cerrado_denso	EEA_20.20	machacut	15	1.642138075
trees	eea	Cerrado_denso	EEA_20.20	mataelae	3	0.117640431
trees	eea	Cerrado_denso	EEA_20.20	myrcguia	24	0.481276134
trees	eea	Cerrado_denso	EEA_20.20	myrcling	1	0.013336623
trees	eea	Cerrado_denso	EEA_20.20	myrcmult	35	1.386580125
trees	eea	Cerrado_denso	EEA_20.20	myrcsple	1	0.044370272
trees	eea	Cerrado_denso	EEA_20.20	myrctome	3	0.069208718
trees	eea	Cerrado_denso	EEA_20.20	myrcvenu	8	0.160962865
trees	eea	Cerrado_denso	EEA_20.20	myrsumbe	28	0.711256426
trees	eea	Cerrado_denso	EEA_20.20	ocotcory	28	4.289545789
trees	eea	Cerrado_denso	EEA_20.20	peraglab	4	0.510472434
trees	eea	Cerrado_denso	EEA_20.20	perswill	3	2.450621834
trees	eea	Cerrado_denso	EEA_20.20	piptaxil	6	0.198516049
trees	eea	Cerrado_denso	EEA_20.20	plateleg	4	0.11572986
trees	eea	Cerrado_denso	EEA_20.20	prothept	2	0.148573917
trees	eea	Cerrado_denso	EEA_20.20	prunmyrt	1	0.021781953
trees	eea	Cerrado_denso	EEA_20.20	qualcord	2	0.173313375
trees	eea	Cerrado_denso	EEA_20.20	qualgran	1	0.126764758
trees	eea	Cerrado_denso	EEA_20.20	roupmont	2	0.023070035
trees	eea	Cerrado_denso	EEA_20.20	syagroma	9	0.560256428
trees	eea	Cerrado_denso	EEA_20.20	tapiguia	10	1.467965929
trees	eea	Cerrado_denso	EEA_20.20	termbras	1	0.042551734
trees	eea	Cerrado_denso	EEA_20.20	tricpal2	1	0.011348373
trees	eea	Cerrado_denso	EEA_20.20	vochtuca	14	1.581915018
trees	eea	Cerrado_denso	EEA_20.220	bowdvirg	3	0.630438947
trees	eea	Cerrado_denso	EEA_20.220	byrslaxi	6	0.145942452
trees	eea	Cerrado_denso	EEA_20.220	copalang	57	4.675269081
trees	eea	Cerrado_denso	EEA_20.220	couegran	1	0.062535555
trees	eea	Cerrado_denso	EEA_20.220	daphutil	4	0.170450811
trees	eea	Cerrado_denso	EEA_20.220	eriograc	1	0.037387694
trees	eea	Cerrado_denso	EEA_20.220	erytdeci	1	0.036472915
trees	eea	Cerrado_denso	EEA_20.220	eugeaura	1	0.011194416
trees	eea	Cerrado_denso	EEA_20.220	faramont	5	0.107887833
trees	eea	Cerrado_denso	EEA_20.220	gochpoly	4	1.096078879
trees	eea	Cerrado_denso	EEA_20.220	handcfoc	2	0.227517753
trees	eea	Cerrado_denso	EEA_20.220	lepteleg	5	0.119701389
trees	eea	Cerrado_denso	EEA_20.220	machacut	20	3.138431772
trees	eea	Cerrado_denso	EEA_20.220	maprguia	3	0.121050092
trees	eea	Cerrado_denso	EEA_20.220	maytrobu	1	0.014399136
trees	eea	Cerrado_denso	EEA_20.220	micoligu	4	0.136626527
trees	eea	Cerrado_denso	EEA_20.220	myrcbell	1	0.197942826
trees	eea	Cerrado_denso	EEA_20.220	myrcguia	7	0.17888953
trees	eea	Cerrado_denso	EEA_20.220	myrcling	5	0.149983377
trees	eea	Cerrado_denso	EEA_20.220	myrcmult	20	0.382523408
trees	eea	Cerrado_denso	EEA_20.220	myrctome	1	0.01096925
trees	eea	Cerrado_denso	EEA_20.220	myrcvenu	4	0.084785552
trees	eea	Cerrado_denso	EEA_20.220	myrslanc	6	0.143845907
trees	eea	Cerrado_denso	EEA_20.220	myrsumbe	27	0.610345395
trees	eea	Cerrado_denso	EEA_20.220	nectcusp	1	0.026418162
trees	eea	Cerrado_denso	EEA_20.220	ocotcory	20	2.187378645
trees	eea	Cerrado_denso	EEA_20.220	ouraspec	1	0.11861468
trees	eea	Cerrado_denso	EEA_20.220	peraglab	8	0.68585881
trees	eea	Cerrado_denso	EEA_20.220	piptaxil	1	0.008415079
trees	eea	Cerrado_denso	EEA_20.220	prothept	2	0.070750915
trees	eea	Cerrado_denso	EEA_20.220	prunmyrt	1	0.017550818
trees	eea	Cerrado_denso	EEA_20.220	qualcord	5	0.421910634
trees	eea	Cerrado_denso	EEA_20.220	qualgran	1	0.035190215
trees	eea	Cerrado_denso	EEA_20.220	roupmont	3	0.064400465
trees	eea	Cerrado_denso	EEA_20.220	syagroma	1	0.003698956
trees	eea	Cerrado_denso	EEA_20.220	tapiguia	16	0.734932551
trees	eea	Cerrado_denso	EEA_20.220	termbras	4	0.273667232
trees	eea	Cerrado_denso	EEA_20.220	vochtuca	38	2.7339274
trees	eea	Cerrado_denso	EEA_20.220	xyloarom	34	0.656051228
trees	eea	Cerrado_denso	EEA_20.260	annocras	1	0.093532623
trees	eea	Cerrado_denso	EEA_20.260	bowdvirg	10	1.438856731
trees	eea	Cerrado_denso	EEA_20.260	byrslaxi	4	0.24549467
trees	eea	Cerrado_denso	EEA_20.260	copalang	67	5.926928339
trees	eea	Cerrado_denso	EEA_20.260	daphutil	1	0.022389958
trees	eea	Cerrado_denso	EEA_20.260	eriograc	1	0.018505061
trees	eea	Cerrado_denso	EEA_20.260	erytdeci	1	0.013940929
trees	eea	Cerrado_denso	EEA_20.260	eugeaura	3	0.060701308
trees	eea	Cerrado_denso	EEA_20.260	faramont	6	0.100920597
trees	eea	Cerrado_denso	EEA_20.260	gochpoly	3	0.564220877
trees	eea	Cerrado_denso	EEA_20.260	lepteleg	4	0.119696563
trees	eea	Cerrado_denso	EEA_20.260	machacut	12	1.018390886
trees	eea	Cerrado_denso	EEA_20.260	maprguia	3	0.037553471
trees	eea	Cerrado_denso	EEA_20.260	micoligu	3	0.135591938
trees	eea	Cerrado_denso	EEA_20.260	myrcbell	2	0.073266926
trees	eea	Cerrado_denso	EEA_20.260	myrcguia	5	0.249056261
trees	eea	Cerrado_denso	EEA_20.260	myrcmult	20	0.359597367
trees	eea	Cerrado_denso	EEA_20.260	myrcvenu	3	0.106625981
trees	eea	Cerrado_denso	EEA_20.260	myrslanc	3	0.057246943
trees	eea	Cerrado_denso	EEA_20.260	myrsumbe	30	0.913104444
trees	eea	Cerrado_denso	EEA_20.260	ocotcory	27	2.93815562
trees	eea	Cerrado_denso	EEA_20.260	ouraspec	2	0.093252074
trees	eea	Cerrado_denso	EEA_20.260	peraglab	5	0.409446912
trees	eea	Cerrado_denso	EEA_20.260	perswill	3	1.350069145
trees	eea	Cerrado_denso	EEA_20.260	poutrami	1	0.020794876
trees	eea	Cerrado_denso	EEA_20.260	prothept	4	0.1027867
trees	eea	Cerrado_denso	EEA_20.260	qualcord	9	0.589313703
trees	eea	Cerrado_denso	EEA_20.260	sipaguia	1	0.009422777
trees	eea	Cerrado_denso	EEA_20.260	syagroma	1	0.019188681
trees	eea	Cerrado_denso	EEA_20.260	sympmose	9	0.542014692
trees	eea	Cerrado_denso	EEA_20.260	tapiguia	28	1.268878661
trees	eea	Cerrado_denso	EEA_20.260	termbras	8	0.402417072
trees	eea	Cerrado_denso	EEA_20.260	vochtuca	47	2.671610438
trees	eea	Cerrado_denso	EEA_20.260	xyloarom	36	0.754156422
trees	eea	Cerrado_denso	EEA_20.300	aspitome	1	0.015334145
trees	eea	Cerrado_denso	EEA_20.300	bowdvirg	2	0.187159656
trees	eea	Cerrado_denso	EEA_20.300	byrslaxi	8	0.309025491
trees	eea	Cerrado_denso	EEA_20.300	copalang	65	3.939463315
trees	eea	Cerrado_denso	EEA_20.300	couegran	1	0.075910432
trees	eea	Cerrado_denso	EEA_20.300	dalbmisc	1	0.181172189
trees	eea	Cerrado_denso	EEA_20.300	daphutil	4	0.050177914
trees	eea	Cerrado_denso	EEA_20.300	eriograc	1	0.042621302
trees	eea	Cerrado_denso	EEA_20.300	eugeaura	1	0.010449866
trees	eea	Cerrado_denso	EEA_20.300	eugeplur	1	0.010072232
trees	eea	Cerrado_denso	EEA_20.300	faramont	8	0.268300061
trees	eea	Cerrado_denso	EEA_20.300	ficuguar	1	0.023466428
trees	eea	Cerrado_denso	EEA_20.300	gochpoly	2	0.434877483
trees	eea	Cerrado_denso	EEA_20.300	guapgrac	1	0.255754298
trees	eea	Cerrado_denso	EEA_20.300	lafopaca	2	0.064663788
trees	eea	Cerrado_denso	EEA_20.300	lepteleg	3	0.116037911
trees	eea	Cerrado_denso	EEA_20.300	luehgran	1	0.010702128
trees	eea	Cerrado_denso	EEA_20.300	machacut	24	2.232628437
trees	eea	Cerrado_denso	EEA_20.300	maprguia	3	0.033618852
trees	eea	Cerrado_denso	EEA_20.300	maytrobu	1	0.011844701
trees	eea	Cerrado_denso	EEA_20.300	micoligu	4	0.075949325
trees	eea	Cerrado_denso	EEA_20.300	micosell	1	0.026814955
trees	eea	Cerrado_denso	EEA_20.300	myrcguia	1	0.023419909
trees	eea	Cerrado_denso	EEA_20.300	myrcmult	12	0.187120004
trees	eea	Cerrado_denso	EEA_20.300	myrcvenu	1	0.014233206
trees	eea	Cerrado_denso	EEA_20.300	myrslanc	4	0.107699862
trees	eea	Cerrado_denso	EEA_20.300	myrsumbe	15	0.400186341
trees	eea	Cerrado_denso	EEA_20.300	nectcusp	2	0.018726828
trees	eea	Cerrado_denso	EEA_20.300	ocotcory	38	3.757903655
trees	eea	Cerrado_denso	EEA_20.300	ouraspec	1	0.050910902
trees	eea	Cerrado_denso	EEA_20.300	peraglab	15	1.763484947
trees	eea	Cerrado_denso	EEA_20.300	perswill	1	0.198201848
trees	eea	Cerrado_denso	EEA_20.300	prothept	7	0.189141948
trees	eea	Cerrado_denso	EEA_20.300	qualcord	9	0.240011191
trees	eea	Cerrado_denso	EEA_20.300	qualgran	5	0.786437948
trees	eea	Cerrado_denso	EEA_20.300	qualparv	1	0.58278226
trees	eea	Cerrado_denso	EEA_20.300	sipaguia	4	0.048334837
trees	eea	Cerrado_denso	EEA_20.300	styrcamp	1	0.033157196
trees	eea	Cerrado_denso	EEA_20.300	syagroma	2	0.022066983
trees	eea	Cerrado_denso	EEA_20.300	sympmose	7	0.660827756
trees	eea	Cerrado_denso	EEA_20.300	tapiguia	27	0.988803928
trees	eea	Cerrado_denso	EEA_20.300	termbras	6	0.49624235
trees	eea	Cerrado_denso	EEA_20.300	vochtuca	36	2.502313639
trees	eea	Cerrado_denso	EEA_20.300	xyloarom	19	0.430712373
trees	eea	Cerrado_denso	EEA_60.100	amaiinte	5	0.180061082
trees	eea	Cerrado_denso	EEA_60.100	annocras	1	0.020090125
trees	eea	Cerrado_denso	EEA_60.100	bauhbrev	1	0.010054616
trees	eea	Cerrado_denso	EEA_60.100	byrslaxi	3	0.060976689
trees	eea	Cerrado_denso	EEA_60.100	copalang	62	5.707013867
trees	eea	Cerrado_denso	EEA_60.100	daphutil	2	0.021772368
trees	eea	Cerrado_denso	EEA_60.100	eugeaura	2	0.063221612
trees	eea	Cerrado_denso	EEA_60.100	eugeplur	1	0.015147143
trees	eea	Cerrado_denso	EEA_60.100	gochpoly	5	0.681645846
trees	eea	Cerrado_denso	EEA_60.100	handcfoc	1	0.035947065
trees	eea	Cerrado_denso	EEA_60.100	lepteleg	5	0.098042108
trees	eea	Cerrado_denso	EEA_60.100	machacut	29	3.744657215
trees	eea	Cerrado_denso	EEA_60.100	maprguia	4	0.34708299
trees	eea	Cerrado_denso	EEA_60.100	micoligu	2	0.028233982
trees	eea	Cerrado_denso	EEA_60.100	myrcguia	1	0.052201497
trees	eea	Cerrado_denso	EEA_60.100	myrcling	1	0.056138828
trees	eea	Cerrado_denso	EEA_60.100	myrcmult	29	0.517497713
trees	eea	Cerrado_denso	EEA_60.100	myrctome	1	0.026702123
trees	eea	Cerrado_denso	EEA_60.100	myrcvenu	7	0.171587483
trees	eea	Cerrado_denso	EEA_60.100	myrslanc	8	0.169510793
trees	eea	Cerrado_denso	EEA_60.100	myrsumbe	38	0.828129196
trees	eea	Cerrado_denso	EEA_60.100	ocotcory	23	2.547329457
trees	eea	Cerrado_denso	EEA_60.100	ouraspec	2	0.19285833
trees	eea	Cerrado_denso	EEA_60.100	peraglab	18	0.959197925
trees	eea	Cerrado_denso	EEA_60.100	perswill	1	0.338185414
trees	eea	Cerrado_denso	EEA_60.100	piptaxil	2	0.28394559
trees	eea	Cerrado_denso	EEA_60.100	prothept	2	0.032084344
trees	eea	Cerrado_denso	EEA_60.100	qualcord	27	0.639376448
trees	eea	Cerrado_denso	EEA_60.100	qualgran	3	0.105697444
trees	eea	Cerrado_denso	EEA_60.100	stryobov	1	0.008571256
trees	eea	Cerrado_denso	EEA_60.100	syagroma	2	0.038617785
trees	eea	Cerrado_denso	EEA_60.100	sympmose	9	0.590369019
trees	eea	Cerrado_denso	EEA_60.100	tapiguia	24	0.744822378
trees	eea	Cerrado_denso	EEA_60.100	termbras	1	0.09941443
trees	eea	Cerrado_denso	EEA_60.100	vochtuca	51	2.313062332
trees	eea	Cerrado_denso	EEA_60.100	xyloarom	2	0.025464504
trees	eea	Cerrado_denso	EEA_60.140	amaiinte	1	0.031323155
trees	eea	Cerrado_denso	EEA_60.140	byrslaxi	2	0.115788689
trees	eea	Cerrado_denso	EEA_60.140	copalang	93	8.113529385
trees	eea	Cerrado_denso	EEA_60.140	dalbmisc	1	0.454279058
trees	eea	Cerrado_denso	EEA_60.140	daphutil	4	0.114389497
trees	eea	Cerrado_denso	EEA_60.140	erytdeci	1	0.009477343
trees	eea	Cerrado_denso	EEA_60.140	eugeaura	3	0.097497099
trees	eea	Cerrado_denso	EEA_60.140	faramont	3	0.070955673
trees	eea	Cerrado_denso	EEA_60.140	gochpoly	2	0.112983372
trees	eea	Cerrado_denso	EEA_60.140	ixorbrev	1	0.043814863
trees	eea	Cerrado_denso	EEA_60.140	lepteleg	9	0.211735202
trees	eea	Cerrado_denso	EEA_60.140	machacut	30	2.154634792
trees	eea	Cerrado_denso	EEA_60.140	maprguia	2	0.032954484
trees	eea	Cerrado_denso	EEA_60.140	maytrobu	2	0.066379416
trees	eea	Cerrado_denso	EEA_60.140	micoligu	2	0.032280197
trees	eea	Cerrado_denso	EEA_60.140	myrcguia	4	0.072986924
trees	eea	Cerrado_denso	EEA_60.140	myrcling	1	0.026405433
trees	eea	Cerrado_denso	EEA_60.140	myrcmult	16	0.382195318
trees	eea	Cerrado_denso	EEA_60.140	myrcsple	1	0.013382974
trees	eea	Cerrado_denso	EEA_60.140	myrctome	1	0.015334145
trees	eea	Cerrado_denso	EEA_60.140	myrcvenu	6	0.138024532
trees	eea	Cerrado_denso	EEA_60.140	myrslanc	1	0.096194554
trees	eea	Cerrado_denso	EEA_60.140	myrsumbe	35	0.845983404
trees	eea	Cerrado_denso	EEA_60.140	ocotcory	36	3.269061263
trees	eea	Cerrado_denso	EEA_60.140	ouraspec	3	0.090142454
trees	eea	Cerrado_denso	EEA_60.140	peraglab	16	0.563802169
trees	eea	Cerrado_denso	EEA_60.140	piptaxil	2	0.051521976
trees	eea	Cerrado_denso	EEA_60.140	prunmyrt	1	0.009201793
trees	eea	Cerrado_denso	EEA_60.140	qualcord	23	0.651083983
trees	eea	Cerrado_denso	EEA_60.140	qualgran	5	0.434752977
trees	eea	Cerrado_denso	EEA_60.140	syagroma	4	0.188081053
trees	eea	Cerrado_denso	EEA_60.140	sympmose	4	0.386635199
trees	eea	Cerrado_denso	EEA_60.140	tapiguia	17	0.764424576
trees	eea	Cerrado_denso	EEA_60.140	vochtuca	43	2.802839306
trees	eea	Cerrado_denso	EEA_60.140	xyloarom	14	0.209022448
trees	eea	Cerrado_denso	EEA_60.180	amaiinte	1	0.017880784
trees	eea	Cerrado_denso	EEA_60.180	annocras	1	0.033443101
trees	eea	Cerrado_denso	EEA_60.180	byrsbasi	1	0.035018834
trees	eea	Cerrado_denso	EEA_60.180	byrslaxi	5	0.097689872
trees	eea	Cerrado_denso	EEA_60.180	copalang	79	7.064933879
trees	eea	Cerrado_denso	EEA_60.180	daphutil	1	0.020473684
trees	eea	Cerrado_denso	EEA_60.180	erytdeci	2	0.027124963
trees	eea	Cerrado_denso	EEA_60.180	eugeaura	2	0.101278793
trees	eea	Cerrado_denso	EEA_60.180	eugeplur	1	0.011631285
trees	eea	Cerrado_denso	EEA_60.180	faramont	6	0.109270403
trees	eea	Cerrado_denso	EEA_60.180	gochpoly	1	0.205600127
trees	eea	Cerrado_denso	EEA_60.180	guapgrac	1	0.232002748
trees	eea	Cerrado_denso	EEA_60.180	guapoppo	1	0.011918477
trees	eea	Cerrado_denso	EEA_60.180	lepteleg	1	0.028348178
trees	eea	Cerrado_denso	EEA_60.180	licahumi	1	0.134942321
trees	eea	Cerrado_denso	EEA_60.180	machacut	29	3.082736668
trees	eea	Cerrado_denso	EEA_60.180	maprguia	1	0.011594109
trees	eea	Cerrado_denso	EEA_60.180	maytrobu	1	0.049569247
trees	eea	Cerrado_denso	EEA_60.180	micoligu	1	0.067488716
trees	eea	Cerrado_denso	EEA_60.180	micosell	1	0.035788224
trees	eea	Cerrado_denso	EEA_60.180	myrcguia	7	0.198269159
trees	eea	Cerrado_denso	EEA_60.180	myrcling	2	0.0368911
trees	eea	Cerrado_denso	EEA_60.180	myrcmult	18	0.488438938
trees	eea	Cerrado_denso	EEA_60.180	myrctome	2	0.026168011
trees	eea	Cerrado_denso	EEA_60.180	myrcvenu	9	0.160013645
trees	eea	Cerrado_denso	EEA_60.180	myrslanc	2	0.038491009
trees	eea	Cerrado_denso	EEA_60.180	myrsumbe	15	0.435841753
trees	eea	Cerrado_denso	EEA_60.180	ocotcory	26	1.854486735
trees	eea	Cerrado_denso	EEA_60.180	ocotvell	1	0.034479763
trees	eea	Cerrado_denso	EEA_60.180	ouraspec	2	0.139723082
trees	eea	Cerrado_denso	EEA_60.180	peraglab	13	1.098718532
trees	eea	Cerrado_denso	EEA_60.180	perswill	1	0.029279176
trees	eea	Cerrado_denso	EEA_60.180	platreti	1	0.017937612
trees	eea	Cerrado_denso	EEA_60.180	prothept	2	0.065480128
trees	eea	Cerrado_denso	EEA_60.180	prunmyrt	1	0.058865731
trees	eea	Cerrado_denso	EEA_60.180	qualcord	4	0.261078413
trees	eea	Cerrado_denso	EEA_60.180	qualgran	3	0.153962743
trees	eea	Cerrado_denso	EEA_60.180	syagroma	2	0.050743007
trees	eea	Cerrado_denso	EEA_60.180	sympmose	9	0.690753775
trees	eea	Cerrado_denso	EEA_60.180	tapiguia	21	1.341167438
trees	eea	Cerrado_denso	EEA_60.180	termbras	2	0.057940724
trees	eea	Cerrado_denso	EEA_60.180	tibosten	1	0.013412864
trees	eea	Cerrado_denso	EEA_60.180	vochtuca	28	1.874854792
trees	eea	Cerrado_denso	EEA_60.180	xyloarom	44	0.714452223
trees	eea	Cerrado_denso	EEA_60.20	copalang	84	5.405068014
trees	eea	Cerrado_denso	EEA_60.20	entegumm	2	0.040174405
trees	eea	Cerrado_denso	EEA_60.20	eugeaura	1	0.028652382
trees	eea	Cerrado_denso	EEA_60.20	eugeplur	2	0.050488118
trees	eea	Cerrado_denso	EEA_60.20	gochpoly	13	3.07795926
trees	eea	Cerrado_denso	EEA_60.20	lafopaca	5	0.450519146
trees	eea	Cerrado_denso	EEA_60.20	lepteleg	11	0.565647923
trees	eea	Cerrado_denso	EEA_60.20	licahumi	1	0.015011886
trees	eea	Cerrado_denso	EEA_60.20	machacut	25	2.245183021
trees	eea	Cerrado_denso	EEA_60.20	maprguia	1	0.013096024
trees	eea	Cerrado_denso	EEA_60.20	mataelae	9	0.209949152
trees	eea	Cerrado_denso	EEA_60.20	micoligu	2	0.019873278
trees	eea	Cerrado_denso	EEA_60.20	myrcbell	1	0.013336623
trees	eea	Cerrado_denso	EEA_60.20	myrcguia	12	0.231005524
trees	eea	Cerrado_denso	EEA_60.20	myrcmult	33	0.759369471
trees	eea	Cerrado_denso	EEA_60.20	myrctome	1	0.021719512
trees	eea	Cerrado_denso	EEA_60.20	myrcvenu	9	0.188495943
trees	eea	Cerrado_denso	EEA_60.20	myrslanc	11	0.183307853
trees	eea	Cerrado_denso	EEA_60.20	myrsumbe	27	0.675880166
trees	eea	Cerrado_denso	EEA_60.20	ocotcory	39	3.231118483
trees	eea	Cerrado_denso	EEA_60.20	ouraspec	1	0.030037028
trees	eea	Cerrado_denso	EEA_60.20	peraglab	4	0.175052832
trees	eea	Cerrado_denso	EEA_60.20	plateleg	1	0.068520417
trees	eea	Cerrado_denso	EEA_60.20	prothept	2	0.025714869
trees	eea	Cerrado_denso	EEA_60.20	prunmyrt	4	0.108312983
trees	eea	Cerrado_denso	EEA_60.20	qualcord	34	1.345417008
trees	eea	Cerrado_denso	EEA_60.20	styrcamp	1	0.019538138
trees	eea	Cerrado_denso	EEA_60.20	syagroma	5	0.109812449
trees	eea	Cerrado_denso	EEA_60.20	sympmose	1	0.088979098
trees	eea	Cerrado_denso	EEA_60.20	symptenu	2	0.601977177
trees	eea	Cerrado_denso	EEA_60.20	tapiguia	19	0.507390615
trees	eea	Cerrado_denso	EEA_60.20	vochtuca	33	1.989923089
trees	eea	Cerrado_denso	EEA_60.220	amaiinte	2	0.020423813
trees	eea	Cerrado_denso	EEA_60.220	bowdvirg	2	0.112285546
trees	eea	Cerrado_denso	EEA_60.220	byrscocc	1	0.038947266
trees	eea	Cerrado_denso	EEA_60.220	byrslaxi	5	0.098065814
trees	eea	Cerrado_denso	EEA_60.220	copalang	84	5.764989684
trees	eea	Cerrado_denso	EEA_60.220	daphutil	8	0.210264595
trees	eea	Cerrado_denso	EEA_60.220	erytdeci	2	0.022515677
trees	eea	Cerrado_denso	EEA_60.220	eugeaura	1	0.026107344
trees	eea	Cerrado_denso	EEA_60.220	faramont	6	0.175300695
trees	eea	Cerrado_denso	EEA_60.220	gochpoly	5	1.326093374
trees	eea	Cerrado_denso	EEA_60.220	guaphirs	1	0.018465433
trees	eea	Cerrado_denso	EEA_60.220	guapnoxi	2	0.029310344
trees	eea	Cerrado_denso	EEA_60.220	lepteleg	5	0.177768427
trees	eea	Cerrado_denso	EEA_60.220	machacut	40	4.046013954
trees	eea	Cerrado_denso	EEA_60.220	maprguia	3	0.162607617
trees	eea	Cerrado_denso	EEA_60.220	maytrobu	1	0.018262338
trees	eea	Cerrado_denso	EEA_60.220	micoligu	2	0.061886154
trees	eea	Cerrado_denso	EEA_60.220	myrcguia	4	0.125579912
trees	eea	Cerrado_denso	EEA_60.220	myrcmult	17	0.383719437
trees	eea	Cerrado_denso	EEA_60.220	myrcsple	1	0.023043873
trees	eea	Cerrado_denso	EEA_60.220	myrctome	1	0.010196581
trees	eea	Cerrado_denso	EEA_60.220	myrcvenu	8	0.140375007
trees	eea	Cerrado_denso	EEA_60.220	myrslanc	2	0.063812375
trees	eea	Cerrado_denso	EEA_60.220	myrsumbe	15	0.364941619
trees	eea	Cerrado_denso	EEA_60.220	ocotcory	29	3.140178518
trees	eea	Cerrado_denso	EEA_60.220	peraglab	6	0.404302312
trees	eea	Cerrado_denso	EEA_60.220	piptaxil	1	0.02687392
trees	eea	Cerrado_denso	EEA_60.220	prunmyrt	1	0.08061991
trees	eea	Cerrado_denso	EEA_60.220	qualcord	13	0.370815729
trees	eea	Cerrado_denso	EEA_60.220	qualgran	1	0.16499632
trees	eea	Cerrado_denso	EEA_60.220	sipaguia	1	0.026803684
trees	eea	Cerrado_denso	EEA_60.220	syagroma	7	0.161839238
trees	eea	Cerrado_denso	EEA_60.220	sympmose	4	0.576206904
trees	eea	Cerrado_denso	EEA_60.220	symppube	1	0.03170308
trees	eea	Cerrado_denso	EEA_60.220	tapiguia	22	0.813985502
trees	eea	Cerrado_denso	EEA_60.220	termbras	5	0.229860127
trees	eea	Cerrado_denso	EEA_60.220	vochtuca	32	1.856881267
trees	eea	Cerrado_denso	EEA_60.220	xyloarom	41	0.674773675
trees	eea	Cerrado_denso	EEA_60.260	amaiinte	1	0.009190151
trees	eea	Cerrado_denso	EEA_60.260	bowdvirg	1	0.237931676
trees	eea	Cerrado_denso	EEA_60.260	byrsbasi	1	0.206331445
trees	eea	Cerrado_denso	EEA_60.260	byrslaxi	6	0.138215684
trees	eea	Cerrado_denso	EEA_60.260	carybras	2	0.096834159
trees	eea	Cerrado_denso	EEA_60.260	copalang	108	6.676397557
trees	eea	Cerrado_denso	EEA_60.260	couegran	1	0.08564594
trees	eea	Cerrado_denso	EEA_60.260	dalbmisc	2	0.494200032
trees	eea	Cerrado_denso	EEA_60.260	daphutil	4	0.139307013
trees	eea	Cerrado_denso	EEA_60.260	erytdeci	1	0.014280465
trees	eea	Cerrado_denso	EEA_60.260	eugeaura	4	0.088499503
trees	eea	Cerrado_denso	EEA_60.260	faramont	8	0.267314826
trees	eea	Cerrado_denso	EEA_60.260	gochpoly	12	0.746083507
trees	eea	Cerrado_denso	EEA_60.260	guapgrac	1	0.044528365
trees	eea	Cerrado_denso	EEA_60.260	guapnoxi	2	0.112119923
trees	eea	Cerrado_denso	EEA_60.260	machacut	21	1.507279849
trees	eea	Cerrado_denso	EEA_60.260	machbras	1	0.174631238
trees	eea	Cerrado_denso	EEA_60.260	maprguia	2	0.034671814
trees	eea	Cerrado_denso	EEA_60.260	maytrobu	1	0.0110569
trees	eea	Cerrado_denso	EEA_60.260	micoligu	5	0.154066738
trees	eea	Cerrado_denso	EEA_60.260	micosell	1	0.046264421
trees	eea	Cerrado_denso	EEA_60.260	myrcbell	1	0.056138828
trees	eea	Cerrado_denso	EEA_60.260	myrcguia	2	0.054296071
trees	eea	Cerrado_denso	EEA_60.260	myrcling	1	0.017128098
trees	eea	Cerrado_denso	EEA_60.260	myrcmult	17	0.224512722
trees	eea	Cerrado_denso	EEA_60.260	myrcvenu	6	0.112751573
trees	eea	Cerrado_denso	EEA_60.260	myrslanc	6	0.098733352
trees	eea	Cerrado_denso	EEA_60.260	myrsumbe	12	0.277714798
trees	eea	Cerrado_denso	EEA_60.260	ocotcory	30	2.546352408
trees	eea	Cerrado_denso	EEA_60.260	ocotvell	1	0.017661043
trees	eea	Cerrado_denso	EEA_60.260	ouraspec	5	0.158158834
trees	eea	Cerrado_denso	EEA_60.260	peraglab	9	0.805246801
trees	eea	Cerrado_denso	EEA_60.260	perswill	1	0.467448587
trees	eea	Cerrado_denso	EEA_60.260	piptaxil	1	0.030050261
trees	eea	Cerrado_denso	EEA_60.260	platreti	1	0.009350088
trees	eea	Cerrado_denso	EEA_60.260	poutrami	4	0.34870674
trees	eea	Cerrado_denso	EEA_60.260	prothept	7	0.19149248
trees	eea	Cerrado_denso	EEA_60.260	qualcord	25	0.627031872
trees	eea	Cerrado_denso	EEA_60.260	stryobov	1	0.007453739
trees	eea	Cerrado_denso	EEA_60.260	syagroma	4	0.10151854
trees	eea	Cerrado_denso	EEA_60.260	sympmose	13	1.098662374
trees	eea	Cerrado_denso	EEA_60.260	tapiguia	34	1.377298718
trees	eea	Cerrado_denso	EEA_60.260	termbras	6	0.167620485
trees	eea	Cerrado_denso	EEA_60.260	vochtuca	42	3.547865935
trees	eea	Cerrado_denso	EEA_60.260	xyloarom	30	0.504841373
trees	eea	Cerrado_denso	EEA_60.300	amaiinte	1	0.036778414
trees	eea	Cerrado_denso	EEA_60.300	bowdvirg	2	0.138219774
trees	eea	Cerrado_denso	EEA_60.300	byrslaxi	11	0.398946385
trees	eea	Cerrado_denso	EEA_60.300	copalang	66	4.990617844
trees	eea	Cerrado_denso	EEA_60.300	dalbmisc	1	0.614454074
trees	eea	Cerrado_denso	EEA_60.300	daphutil	5	0.13552834
trees	eea	Cerrado_denso	EEA_60.300	eugeaura	2	0.040621236
trees	eea	Cerrado_denso	EEA_60.300	faramont	7	0.153620743
trees	eea	Cerrado_denso	EEA_60.300	gochpoly	7	1.216794787
trees	eea	Cerrado_denso	EEA_60.300	guapgrac	3	0.342638216
trees	eea	Cerrado_denso	EEA_60.300	guapnoxi	1	0.170041131
trees	eea	Cerrado_denso	EEA_60.300	lepteleg	2	0.042386502
trees	eea	Cerrado_denso	EEA_60.300	machacut	22	1.461980019
trees	eea	Cerrado_denso	EEA_60.300	maprguia	3	0.068374612
trees	eea	Cerrado_denso	EEA_60.300	micosell	1	0.010242634
trees	eea	Cerrado_denso	EEA_60.300	myrcbell	1	0.023868572
trees	eea	Cerrado_denso	EEA_60.300	myrcguia	5	0.173065911
trees	eea	Cerrado_denso	EEA_60.300	myrcling	3	0.115773131
trees	eea	Cerrado_denso	EEA_60.300	myrcmult	10	0.179009973
trees	eea	Cerrado_denso	EEA_60.300	myrcsple	1	0.159833825
trees	eea	Cerrado_denso	EEA_60.300	myrcvenu	1	0.017128098
trees	eea	Cerrado_denso	EEA_60.300	myrslanc	7	0.323535051
trees	eea	Cerrado_denso	EEA_60.300	myrsumbe	10	0.217965596
trees	eea	Cerrado_denso	EEA_60.300	ocotcory	38	2.541696721
trees	eea	Cerrado_denso	EEA_60.300	ocotvell	1	0.025834567
trees	eea	Cerrado_denso	EEA_60.300	ouraspec	3	0.172346071
trees	eea	Cerrado_denso	EEA_60.300	peraglab	10	1.255707795
trees	eea	Cerrado_denso	EEA_60.300	perswill	1	0.037578155
trees	eea	Cerrado_denso	EEA_60.300	poutrami	1	0.096485798
trees	eea	Cerrado_denso	EEA_60.300	prothept	8	0.453733985
trees	eea	Cerrado_denso	EEA_60.300	qualcord	10	0.15268475
trees	eea	Cerrado_denso	EEA_60.300	qualgran	4	0.366518715
trees	eea	Cerrado_denso	EEA_60.300	sipaguia	3	0.044588219
trees	eea	Cerrado_denso	EEA_60.300	syagroma	5	0.080968055
trees	eea	Cerrado_denso	EEA_60.300	sympmose	14	0.746943781
trees	eea	Cerrado_denso	EEA_60.300	symppube	1	0.00873107
trees	eea	Cerrado_denso	EEA_60.300	tapiguia	38	1.196859105
trees	eea	Cerrado_denso	EEA_60.300	termbras	3	0.120933718
trees	eea	Cerrado_denso	EEA_60.300	vochtuca	40	3.026063275
trees	eea	Cerrado_denso	EEA_60.300	xyloarom	35	0.672703983
trees	eea	Cerrado_denso	EEA_60.60	amaiinte	2	0.027908721
trees	eea	Cerrado_denso	EEA_60.60	anadpere	1	0.698791142
trees	eea	Cerrado_denso	EEA_60.60	annocras	1	0.074288121
trees	eea	Cerrado_denso	EEA_60.60	copalang	78	6.825975009
trees	eea	Cerrado_denso	EEA_60.60	dalbmisc	1	0.009823535
trees	eea	Cerrado_denso	EEA_60.60	daphutil	1	0.009724092
trees	eea	Cerrado_denso	EEA_60.60	entegumm	1	0.015298916
trees	eea	Cerrado_denso	EEA_60.60	eriograc	1	0.005844382
trees	eea	Cerrado_denso	EEA_60.60	faramont	1	0.008386013
trees	eea	Cerrado_denso	EEA_60.60	gochpoly	5	1.15826396
trees	eea	Cerrado_denso	EEA_60.60	handcfoc	1	0.019284952
trees	eea	Cerrado_denso	EEA_60.60	lafopaca	2	0.152196301
trees	eea	Cerrado_denso	EEA_60.60	lepteleg	4	0.115173359
trees	eea	Cerrado_denso	EEA_60.60	luehgran	2	0.018970945
trees	eea	Cerrado_denso	EEA_60.60	machacut	28	2.478577772
trees	eea	Cerrado_denso	EEA_60.60	myrcguia	4	0.145764238
trees	eea	Cerrado_denso	EEA_60.60	myrcling	1	0.033122233
trees	eea	Cerrado_denso	EEA_60.60	myrcmult	29	0.693352661
trees	eea	Cerrado_denso	EEA_60.60	myrcvenu	12	0.201336272
trees	eea	Cerrado_denso	EEA_60.60	myrslanc	6	0.122449895
trees	eea	Cerrado_denso	EEA_60.60	myrsumbe	24	0.571608735
trees	eea	Cerrado_denso	EEA_60.60	ocotcory	48	3.275629297
trees	eea	Cerrado_denso	EEA_60.60	ouraspec	1	0.027556872
trees	eea	Cerrado_denso	EEA_60.60	peraglab	6	0.353567948
trees	eea	Cerrado_denso	EEA_60.60	perswill	4	1.364590931
trees	eea	Cerrado_denso	EEA_60.60	piptaxil	2	0.171702712
trees	eea	Cerrado_denso	EEA_60.60	plateleg	1	0.05188677
trees	eea	Cerrado_denso	EEA_60.60	poutrami	3	0.045172788
trees	eea	Cerrado_denso	EEA_60.60	prothept	2	0.100237392
trees	eea	Cerrado_denso	EEA_60.60	prunmyrt	2	0.048470383
trees	eea	Cerrado_denso	EEA_60.60	qualcord	35	0.773707558
trees	eea	Cerrado_denso	EEA_60.60	stryobov	1	0.010419738
trees	eea	Cerrado_denso	EEA_60.60	syagroma	8	0.293568742
trees	eea	Cerrado_denso	EEA_60.60	sympmose	5	0.225922562
trees	eea	Cerrado_denso	EEA_60.60	symptenu	6	0.147000105
trees	eea	Cerrado_denso	EEA_60.60	tapiguia	10	0.380433998
trees	eea	Cerrado_denso	EEA_60.60	vochtuca	59	2.307780983
trees	eea	Cerrado_tipico	EEA_180.100	amaiinte	7	0.100488671
trees	eea	Cerrado_tipico	EEA_180.100	annocras	1	0.028560175
trees	eea	Cerrado_tipico	EEA_180.100	byrslaxi	4	0.286402595
trees	eea	Cerrado_tipico	EEA_180.100	carybras	1	0.123277046
trees	eea	Cerrado_tipico	EEA_180.100	cletscab	1	0.017937612
trees	eea	Cerrado_tipico	EEA_180.100	copalang	53	6.16649972
trees	eea	Cerrado_tipico	EEA_180.100	daphutil	3	0.034658754
trees	eea	Cerrado_tipico	EEA_180.100	eugeaura	1	0.100527982
trees	eea	Cerrado_tipico	EEA_180.100	faramont	2	0.058449786
trees	eea	Cerrado_tipico	EEA_180.100	ilexpara	2	0.036778515
trees	eea	Cerrado_tipico	EEA_180.100	machacut	5	1.425074105
trees	eea	Cerrado_tipico	EEA_180.100	machbras	2	0.178703724
trees	eea	Cerrado_tipico	EEA_180.100	maprguia	5	0.148653272
trees	eea	Cerrado_tipico	EEA_180.100	mataelae	1	0.015521147
trees	eea	Cerrado_tipico	EEA_180.100	maytrobu	1	0.0110569
trees	eea	Cerrado_tipico	EEA_180.100	micoligu	2	0.128376299
trees	eea	Cerrado_tipico	EEA_180.100	myrcbell	1	0.023868572
trees	eea	Cerrado_tipico	EEA_180.100	myrcguia	26	0.949221775
trees	eea	Cerrado_tipico	EEA_180.100	myrcmult	12	0.223157411
trees	eea	Cerrado_tipico	EEA_180.100	myrcsple	4	0.124050005
trees	eea	Cerrado_tipico	EEA_180.100	myrctome	1	0.017320548
trees	eea	Cerrado_tipico	EEA_180.100	myrcvenu	6	0.133504958
trees	eea	Cerrado_tipico	EEA_180.100	myrslanc	6	0.219749218
trees	eea	Cerrado_tipico	EEA_180.100	myrsumbe	22	0.627166022
trees	eea	Cerrado_tipico	EEA_180.100	nectcusp	9	0.1702368
trees	eea	Cerrado_tipico	EEA_180.100	ocotcory	13	1.977196952
trees	eea	Cerrado_tipico	EEA_180.100	peraglab	4	0.377064995
trees	eea	Cerrado_tipico	EEA_180.100	perswill	1	0.162605069
trees	eea	Cerrado_tipico	EEA_180.100	piptaxil	3	0.155323897
trees	eea	Cerrado_tipico	EEA_180.100	plateleg	1	0.217503637
trees	eea	Cerrado_tipico	EEA_180.100	poutrami	2	0.207442363
trees	eea	Cerrado_tipico	EEA_180.100	prothept	2	0.213114353
trees	eea	Cerrado_tipico	EEA_180.100	roupmont	2	0.069588227
trees	eea	Cerrado_tipico	EEA_180.100	styrcamp	2	0.071457403
trees	eea	Cerrado_tipico	EEA_180.100	styrferr	1	0.012978733
trees	eea	Cerrado_tipico	EEA_180.100	syagroma	4	0.071284945
trees	eea	Cerrado_tipico	EEA_180.100	sympmose	13	1.436193616
trees	eea	Cerrado_tipico	EEA_180.100	symptenu	1	0.03170308
trees	eea	Cerrado_tipico	EEA_180.100	tapiguia	6	0.229000026
trees	eea	Cerrado_tipico	EEA_180.100	termbras	3	0.038503382
trees	eea	Cerrado_tipico	EEA_180.100	tibosten	1	0.013412864
trees	eea	Cerrado_tipico	EEA_180.100	vochtuca	27	2.690051971
trees	eea	Cerrado_tipico	EEA_180.100	xyloarom	25	0.437458692
trees	eea	Cerrado_tipico	EEA_180.140	byrslaxi	11	0.663196531
trees	eea	Cerrado_tipico	EEA_180.140	copalang	32	4.489353951
trees	eea	Cerrado_tipico	EEA_180.140	daphutil	10	0.125227709
trees	eea	Cerrado_tipico	EEA_180.140	eugeplur	1	0.026376487
trees	eea	Cerrado_tipico	EEA_180.140	faramont	1	0.01233561
trees	eea	Cerrado_tipico	EEA_180.140	guaphirs	2	0.146770621
trees	eea	Cerrado_tipico	EEA_180.140	guapoppo	1	0.085198466
trees	eea	Cerrado_tipico	EEA_180.140	luehgran	3	0.062022731
trees	eea	Cerrado_tipico	EEA_180.140	machacut	12	1.193729303
trees	eea	Cerrado_tipico	EEA_180.140	machbras	1	0.023677648
trees	eea	Cerrado_tipico	EEA_180.140	maprguia	3	0.045535752
trees	eea	Cerrado_tipico	EEA_180.140	mataelae	1	0.027027758
trees	eea	Cerrado_tipico	EEA_180.140	maytrobu	2	0.036659569
trees	eea	Cerrado_tipico	EEA_180.140	micoligu	3	0.080918363
trees	eea	Cerrado_tipico	EEA_180.140	micosell	5	0.16485849
trees	eea	Cerrado_tipico	EEA_180.140	myrcbell	2	0.088698107
trees	eea	Cerrado_tipico	EEA_180.140	myrcguia	22	0.821194401
trees	eea	Cerrado_tipico	EEA_180.140	myrcmult	1	0.02851661
trees	eea	Cerrado_tipico	EEA_180.140	myrcsple	3	0.163682748
trees	eea	Cerrado_tipico	EEA_180.140	myrctome	1	0.019448204
trees	eea	Cerrado_tipico	EEA_180.140	myrcvenu	1	0.052201497
trees	eea	Cerrado_tipico	EEA_180.140	myrslanc	9	0.180011425
trees	eea	Cerrado_tipico	EEA_180.140	myrsumbe	20	0.432074066
trees	eea	Cerrado_tipico	EEA_180.140	nectcusp	9	0.184453706
trees	eea	Cerrado_tipico	EEA_180.140	ocotcory	18	1.153500184
trees	eea	Cerrado_tipico	EEA_180.140	peraglab	2	0.06182987
trees	eea	Cerrado_tipico	EEA_180.140	perswill	1	0.04707723
trees	eea	Cerrado_tipico	EEA_180.140	piptaxil	3	0.162369458
trees	eea	Cerrado_tipico	EEA_180.140	poutrami	3	0.067632797
trees	eea	Cerrado_tipico	EEA_180.140	qualcord	5	0.496189031
trees	eea	Cerrado_tipico	EEA_180.140	styrcamp	2	0.030122719
trees	eea	Cerrado_tipico	EEA_180.140	syagroma	3	0.03938384
trees	eea	Cerrado_tipico	EEA_180.140	sympmose	17	0.898272801
trees	eea	Cerrado_tipico	EEA_180.140	symppube	1	0.00873107
trees	eea	Cerrado_tipico	EEA_180.140	tapiguia	5	0.134502382
trees	eea	Cerrado_tipico	EEA_180.140	termbras	3	0.085359341
trees	eea	Cerrado_tipico	EEA_180.140	vochtuca	70	5.666960974
trees	eea	Cerrado_tipico	EEA_180.140	xyloarom	32	0.494252429
trees	eea	Cerrado_tipico	EEA_180.180	amaiinte	1	0.020840681
trees	eea	Cerrado_tipico	EEA_180.180	byrslaxi	8	0.233327351
trees	eea	Cerrado_tipico	EEA_180.180	copalang	27	2.683512005
trees	eea	Cerrado_tipico	EEA_180.180	daphutil	3	0.058948628
trees	eea	Cerrado_tipico	EEA_180.180	handcfoc	3	0.484839001
trees	eea	Cerrado_tipico	EEA_180.180	lafopaca	1	0.09501957
trees	eea	Cerrado_tipico	EEA_180.180	machacut	10	1.296058277
trees	eea	Cerrado_tipico	EEA_180.180	machbras	3	0.202675537
trees	eea	Cerrado_tipico	EEA_180.180	maprguia	4	0.06921604
trees	eea	Cerrado_tipico	EEA_180.180	micosell	2	0.034826674
trees	eea	Cerrado_tipico	EEA_180.180	myrcguia	33	1.090763642
trees	eea	Cerrado_tipico	EEA_180.180	myrcmult	5	0.111504041
trees	eea	Cerrado_tipico	EEA_180.180	myrcvenu	2	0.030876162
trees	eea	Cerrado_tipico	EEA_180.180	myrsumbe	8	0.224785689
trees	eea	Cerrado_tipico	EEA_180.180	nectcusp	7	0.152260285
trees	eea	Cerrado_tipico	EEA_180.180	ocotcory	22	2.050221207
trees	eea	Cerrado_tipico	EEA_180.180	peraglab	2	0.05191664
trees	eea	Cerrado_tipico	EEA_180.180	perswill	1	0.113575328
trees	eea	Cerrado_tipico	EEA_180.180	piptaxil	2	0.039641836
trees	eea	Cerrado_tipico	EEA_180.180	poutrami	1	0.013464127
trees	eea	Cerrado_tipico	EEA_180.180	prothept	2	0.152069596
trees	eea	Cerrado_tipico	EEA_180.180	roupmont	1	0.181169531
trees	eea	Cerrado_tipico	EEA_180.180	sipaguia	1	0.009422777
trees	eea	Cerrado_tipico	EEA_180.180	stryobov	1	0.075786575
trees	eea	Cerrado_tipico	EEA_180.180	styrcamp	1	0.015892326
trees	eea	Cerrado_tipico	EEA_180.180	syagroma	8	0.159735827
trees	eea	Cerrado_tipico	EEA_180.180	sympmose	31	2.069804582
trees	eea	Cerrado_tipico	EEA_180.180	tapiguia	5	0.462589325
trees	eea	Cerrado_tipico	EEA_180.180	termbras	1	0.051416699
trees	eea	Cerrado_tipico	EEA_180.180	vochtuca	64	4.325246631
trees	eea	Cerrado_tipico	EEA_180.180	xyloarom	65	1.299572118
trees	eea	Cerrado_tipico	EEA_220.100	amaiinte	2	0.039524985
trees	eea	Cerrado_tipico	EEA_220.100	annocras	1	0.130379567
trees	eea	Cerrado_tipico	EEA_220.100	byrslaxi	5	0.105007167
trees	eea	Cerrado_tipico	EEA_220.100	copalang	20	6.730222944
trees	eea	Cerrado_tipico	EEA_220.100	crotflor	2	0.060402543
trees	eea	Cerrado_tipico	EEA_220.100	cupatenu	1	0.022879599
trees	eea	Cerrado_tipico	EEA_220.100	daphutil	8	0.094665882
trees	eea	Cerrado_tipico	EEA_220.100	eugeplur	1	0.099310776
trees	eea	Cerrado_tipico	EEA_220.100	faramont	1	0.009605
trees	eea	Cerrado_tipico	EEA_220.100	gochpoly	1	0.058438512
trees	eea	Cerrado_tipico	EEA_220.100	ilexpara	1	0.011795663
trees	eea	Cerrado_tipico	EEA_220.100	machacut	7	0.536437621
trees	eea	Cerrado_tipico	EEA_220.100	machbras	3	0.268634581
trees	eea	Cerrado_tipico	EEA_220.100	maprguia	7	0.217960197
trees	eea	Cerrado_tipico	EEA_220.100	mataelae	2	0.134781275
trees	eea	Cerrado_tipico	EEA_220.100	micoligu	2	0.04514621
trees	eea	Cerrado_tipico	EEA_220.100	myrcbell	4	0.0699085
trees	eea	Cerrado_tipico	EEA_220.100	myrcguia	16	0.786594861
trees	eea	Cerrado_tipico	EEA_220.100	myrcmult	6	0.065095569
trees	eea	Cerrado_tipico	EEA_220.100	myrcsple	13	0.325184128
trees	eea	Cerrado_tipico	EEA_220.100	myrcvenu	3	0.062474855
trees	eea	Cerrado_tipico	EEA_220.100	myrslanc	4	0.106919517
trees	eea	Cerrado_tipico	EEA_220.100	myrsumbe	25	0.604644891
trees	eea	Cerrado_tipico	EEA_220.100	nectcusp	19	0.461982815
trees	eea	Cerrado_tipico	EEA_220.100	ocotcory	6	0.289032616
trees	eea	Cerrado_tipico	EEA_220.100	peraglab	12	0.845245296
trees	eea	Cerrado_tipico	EEA_220.100	perswill	3	0.074502862
trees	eea	Cerrado_tipico	EEA_220.100	piptaxil	1	0.010672795
trees	eea	Cerrado_tipico	EEA_220.100	plateleg	5	1.713113021
trees	eea	Cerrado_tipico	EEA_220.100	poutrami	5	0.337971372
trees	eea	Cerrado_tipico	EEA_220.100	prothept	2	0.558380401
trees	eea	Cerrado_tipico	EEA_220.100	roupmont	3	0.098181382
trees	eea	Cerrado_tipico	EEA_220.100	sipaguia	5	0.073099794
trees	eea	Cerrado_tipico	EEA_220.100	styrferr	2	0.018950856
trees	eea	Cerrado_tipico	EEA_220.100	syagroma	3	0.031288975
trees	eea	Cerrado_tipico	EEA_220.100	sympmose	19	0.679915988
trees	eea	Cerrado_tipico	EEA_220.100	tapiguia	1	0.03423206
trees	eea	Cerrado_tipico	EEA_220.100	termbras	15	1.20384582
trees	eea	Cerrado_tipico	EEA_220.100	vochtuca	51	4.428525968
trees	eea	Cerrado_tipico	EEA_220.100	xyloarom	42	0.723292765
trees	eea	Cerrado_tipico	EEA_220.140	annocras	1	0.188964993
trees	eea	Cerrado_tipico	EEA_220.140	byrslaxi	10	0.358320843
trees	eea	Cerrado_tipico	EEA_220.140	copalang	12	4.082128451
trees	eea	Cerrado_tipico	EEA_220.140	daphutil	9	0.14785835
trees	eea	Cerrado_tipico	EEA_220.140	faramont	2	0.020525903
trees	eea	Cerrado_tipico	EEA_220.140	gochpoly	2	0.247780736
trees	eea	Cerrado_tipico	EEA_220.140	ilexpara	3	0.051383502
trees	eea	Cerrado_tipico	EEA_220.140	luehgran	4	0.119289119
trees	eea	Cerrado_tipico	EEA_220.140	machacut	7	0.465052582
trees	eea	Cerrado_tipico	EEA_220.140	maprguia	4	0.124504669
trees	eea	Cerrado_tipico	EEA_220.140	micoligu	6	0.141872173
trees	eea	Cerrado_tipico	EEA_220.140	micosell	1	0.013154517
trees	eea	Cerrado_tipico	EEA_220.140	myrcguia	13	0.384127568
trees	eea	Cerrado_tipico	EEA_220.140	myrcmult	1	0.055199056
trees	eea	Cerrado_tipico	EEA_220.140	myrcsple	2	0.070336509
trees	eea	Cerrado_tipico	EEA_220.140	myrslanc	7	0.148521774
trees	eea	Cerrado_tipico	EEA_220.140	myrsumbe	24	0.551218264
trees	eea	Cerrado_tipico	EEA_220.140	nectcusp	16	0.265241394
trees	eea	Cerrado_tipico	EEA_220.140	ocotcory	14	0.4449013
trees	eea	Cerrado_tipico	EEA_220.140	ormoarbo	1	0.022794495
trees	eea	Cerrado_tipico	EEA_220.140	peraglab	4	0.066626695
trees	eea	Cerrado_tipico	EEA_220.140	piptaxil	2	0.073272556
[truncated: 12,314 more rows]
